# Supplementary material for: Neomorphic Gαo mutations gain interaction with Ric8 proteins in GNAO1 encephalopathies
Source: J Clin Invest. 2024 Jun 14;134(15):e172057. doi: 10.1172/JCI172057 (PMC11291268; doi:10.1172/JCI172057)
Supplement: Supporting data values [file jci-134-172057-s186.xlsx]

## Sheet: Fig 1B and C
Time (sec)	wild-type	wild-type	wild-type	Time (sec)	[Q205L]	[Q205L]	[Q205L]	Time (sec)	[C215Y]	[C215Y]	[C215Y]	Time (sec)	[Y231C]	Time (sec)	[Y231C]	[Y231C]	Time (sec)	[S47G]	[S47G]	[S47G]	Time (sec)	[L199P]	[L199P]	[L199P]	Time (sec)	[G203R]	[G203R]	[G203R]	Time (sec)	[R209C]	[R209C]	[R209C]	Time (sec)	[A227V]	Time (sec)	[A227V]	[A227V]	Time (sec)	[Q233P]	[Q233P]	[Q233P]	Time (sec)	[E237K]	[E237K]	[E237K]	Time (sec)	[E246K]	[E246K]	[E246K]
0	24.6715	22.9478	24.2157	0	20.9286	20.574	19.5028	0	28.3459	28.0047	27.4705	0	0	0	0	0	0	0	0	0	0	0	0	0	0	0	0	0	0	0	0	0	1	0	0	17.323	20.6258	0	0	0	0	0	0	0	0	0	0	0	0
10	32.4695	31.1993	31.0832	10	27.6315	27.3911	26.7612	10	33.5781	33.0741	33.2307	20	7.01698	20	15.2813	7.5531	1	29.6008	28.0174	31.0435	1	30.0425	38.1271	49.579	1	21.9052	18.3213	21.4761	1	26.4434	31.2569	13.0884	8.3	68.5279	0.3	21.6403	18.9618	1	51.2238	49.2478	54.6053	1	19.4041	27.1057	18.4597	1	10.378	11.8322	24.8675
20	38.6041	37.0892	37.868	20	34.2563	33.4719	33.579	20	38.7681	38.1829	37.9957	24.2	15.9324	27.3	24.1741	16.535	2	45.5519	44.3633	47.8345	2	58.4635	60.9106	70.0053	2	32.3238	30.3637	34.6939	2	30.7692	35.9934	17.9351	15.6	83.3846	0.6	23.4638	23.0743	2	62.5367	65.6638	65.6376	2	23.8692	31.3878	24.8539	2	16.7347	14.7192	24.4572
30	43.9269	43.5482	42.5843	30	39.8659	38.3121	38.7714	30	43.7969	42.7765	43.5716	28.4	19.7052	34.6	33.3883	24.9523	3	56.881	55.8945	59.4642	3	72.479	72.6742	80.1461	3	42.0668	41.5315	44.6054	3	35.4822	41.338	24.859	23	91.6492	1	29.1041	24.4134	3	69.5024	69.8992	75.1481	3	28.8167	35.4369	28.5899	3	21.6515	17.5625	30.0416
40	48.5711	48.4706	48.5693	40	44.0569	42.4705	43.4819	40	48.1384	46.9787	47.0639	32.5	30.8675	42	43.4813	32.4881	4	65.5375	64.5873	67.7334	4	80.1217	79.4993	84.7264	4	48.5944	47.3262	51.6422	4	37.3674	44.2315	25.5737	30.3	99.6187	1.3	30.275	27.8365	4	72.4951	77.6983	81.352	4	32.9304	42.9744	34.8922	4	20.4574	19.5746	35.7855
50	53.9339	52.7387	52.8167	50	48.2088	47.1198	46.9251	50	51.7906	50.9214	50.664	36.7	32.4295	49.3	49.2839	41.2799	5	72.2575	70.9079	74.3985	5	86.0711	81.9876	88.6648	5	53.7645	54.9952	59.5567	5	41.02	42.9783	30.7555	37.6	100.603	1.6	29.9979	27.9237	5	77.1647	86.2275	86.3853	5	37.2233	45.7199	38.9651	5	27.5166	25.4142	41.9853
60	57.2607	56.0819	56.1401	60	51.5147	51.21	50.8505	60	55.4504	54.9086	54.7938	40.9	40.7682	56.6	54.7179	47.5655	6	77.2023	75.64	78.9381	6	88.7536	85.9612	89.6509	6	59.7792	61.7661	63.3385	6	44.336	48.1755	39.2875	44.9	99.7171	1.9	35.1465	33.7081	6	82.9953	94.4647	91.5649	6	41.0062	49.5433	41.6661	6	27.3761	25.0205	38.7259
70	60.3879	59.4821	59.5463	70	54.5212	53.8687	53.9219	70	59.1419	57.9446	58.1478	45.1	42.7387	63.9	63.0059	52.6873	7	80.0006	79.4439	82.2546	7	89.3012	87.1267	91.8156	7	63.6523	65.4913	67.4859	7	46.4737	54.2941	40.784	52.3	101.193	2.2	33.2694	35.0393	7	83.666	94.2311	88.9897	7	44.5549	53.6433	44.9305	7	32.1524	31.2975	43.786
80	63.728	62.3844	62.0561	80	58.2176	57.0318	57.4341	80	61.7022	60.7657	60.7049	49.3	46.7398	71.3	62.8641	56.6454	8	84.9519	82.6578	85.3385	8	92.476	89.0783	92.0607	8	66.7833	68.8807	72.16	8	51.0857	52.9856	40.8733	59.6	106.801	2.6	37.7209	39.3182	8	89.5224	97.2689	97.8857	8	48.1449	57.3065	47.7172	8	36.4371	35.2124	47.1822
90	65.9902	65.1729	64.497	90	60.9378	60.3177	60.6432	90	64.7757	63.4976	64.0308	53.5	48.6142	78.6	68.9691	61.8882	9	87.3081	85.2776	87.123	9	93.4377	90.3739	94.9605	9	69.0154	72.9026	75.5614	9	50.4965	55.6579	46.5688	66.9	101.685	2.9	41.2516	39.342	9	90.2319	97.1228	101.105	9	52.9822	60.0593	51.392	9	34.4177	38.0557	45.5866
100	68.3456	68.5446	67.062	100	63.2285	62.8536	62.3786	100	67.7575	66.8358	66.5668	57.7	49.0948	85.9	72.5602	65.1145	10	88.6282	86.7174	89.3848	10	95.4714	93.3229	95.2989	10	73.0816	73.6758	78.5531	10	52.1629	56.3767	41.9677	74.2	105.129	3.2	43.7097	38.6367	10	91.5089	100.745	98.7344	10	56.014	61.2099	54.6014	10	35.4537	40.4396	50.4644
110	71.1933	69.9104	69.1443	110	65.3239	65.8395	65.4087	110	69.9807	68.8538	69.0677	61.9	58.8273	93.2	76.3026	71.5442	11	89.8644	89.0608	91.5022	11	95.2368	92.8838	95.5265	11	74.1856	76.2764	77.807	11	52.8867	58.8279	49.6287	81.5	100.307	3.5	44.7198	43.082	11	92.7731	109.741	101.163	11	57.1303	64.0064	56.4755	11	38.8428	41.1614	53.382
120	73.7616	72.8553	71.6266	120	68.0051	66.8757	67.5022	120	72.3237	71.4031	71.4373	66	58.9475	100.5	78.6557	75.1565	12	90.5615	89.5187	91.7068	12	96.4653	93.7132	95.614	12	76.1523	80.0328	82.4958	12	54.3343	61.0579	51.6612	88.9	94.0106	3.8	47.9555	42.9552	12	92.27	105.681	107.191	12	59.673	68.8348	58.368	12	40.353	42.0581	55.4562
130	74.4669	74.0788	74.2191	130	69.3326	68.3755	70.0916	130	74.4045	73.924	74.0272	70.2	66.0005	107.9	76.8413	77.0232	13	92.6918	90.7152	93.5715	13	97.0267	95.2528	96.851	13	77.7208	80.189	83.2638	13	53.9976	58.4777	53.783	96.2	102.57	4.2	46.7488	47.7096	13	93.1729	98.963	97.5346	13	62.8564	68.5289	60.3524	13	40.9676	43.3703	56.3679
140	76.0371	75.971	75.0603	140	71.4021	71.4432	71.8408	140	76.4048	76.2604	76.0523	74.4	71.6237	115.2	83.3526	78.9187	14	92.227	91.5651	94.2974	14	97.3258	95.0197	97.0902	14	81.8292	81.6416	84.0392	14	54.267	61.9978	53.3586	103.5	94.9945	4.5	51.7991	48.6921	14	94.3468	104.542	104.441	14	63.959	71.3982	64.8234	14	40.1071	46.6729	54.6812
150	78.0066	77.6071	76.5773	150	73.029	72.8339	72.254	150	78.5868	77.5644	77.8968	78.6	76.538	122.5	83.2014	81.0734	15	93.815	94.2344	94.8067	15	97.6708	95.3612	96.1275	15	80.6045	84.3125	85.3339	15	61.1177	64.1541	59.4338	110.8	99.8155	4.8	50.8874	50.158	15	96.243	111.465	105.962	15	66.3707	72.5926	65.3869	15	46.9028	49.3411	56.6642
160	79.2841	78.546	78.2459	160	74.5648	73.6247	75.1601	160	80.3305	79.3066	79.5867	82.7	77.0066	129.8	83.277	81.638	16	95.3643	94.5438	95.5687	16	98.9822	97.817	97.2653	16	84.0734	86.2649	86.614	16	61.8751	65.0756	57.2003	118.1	104.145	5.1	52.9522	50.269	16	96.8235	109.128	108.303	16	67.0184	76.5106	68.535	16	45.7614	52.5124	58.0318
170	80.6148	80.6516	79.4181	170	76.3219	75.738	75.6973	170	81.4431	81.1075	81.0212	86.9	73.9667	137.1	87.18	85.6076	17	96.1421	95.0224	96.1141	17	98.8028	95.4913	98.228	17	83.7476	86.2727	88.0111	17	61.8078	69.7014	61.0196	125.5	105.62	5.5	54.0785	54.0407	17	95.8689	109.449	110.089	17	69.3405	79.0959	68.8718	17	49.2032	50.2378	59.1943
180	82.6907	80.6658	80.5764	180	78.2612	77.6058	77.8183	180	83.4452	82.9105	82.8517	91.1	84.1677	144.5	87.2934	84.4323	18	95.6709	95.864	96.9121	18	98.2138	96.2611	97.2361	18	87.1803	89.0763	89.1376	18	65.9148	69.9595	61.1089	132.8	98.93	5.8	54.2841	55.5542	18	96.63	113.802	112.693	18	74.3707	76.7218	70.5867	18	54.1903	54.1528	66.4653
190	83.7686	81.8893	82.3278	190	79.4065	78.5875	78.1213	190	84.7675	83.9164	83.7048	95.3	81.9689	151.8	92.0659	86.5121	19	96.6457	97.0893	97.1607	19	98.5635	98.2344	97.1894	19	85.4428	89.951	90.6152	19	65.191	67.4161	66.2907	140.1	100.603	6.1	56.4383	55.7444	19	100.268	110.939	112.313	19	73.8677	81.1277	76.9747	19	54.6644	55.7275	69.1321
200	85.0594	83.4969	82.5898	200	80.4738	79.5283	79.843	200	85.3931	85.044	85.5143	99.5	89.5266	159.1	87.3218	88.01	20	96.3874	96.3261	97.6821	20	100.79	96.6297	98.158	20	88.791	90.4196	92.5902	20	65.0227	68.7062	64.7272	147.4	96.0767	6.5	58.5925	56.9329	20	97.4298	111.231	112.02	20	78.9185	82.1837	75.5844	20	54.84	60.7578	65.1433
210	85.1658	85.2753	84.6308	210	80.4347	79.7737	81.1239	210	86.1367	86.2994	86.4026	103.7	86.6429	166.4	87.7281	91.1615	21	98.1336	96.4127	98.6686	21	99.7184	96.3099	98.6539	21	89.6417	90.9741	91.0614	21	66.8911	74.4379	66.6481	154.8	99.8155	6.8	59.531	60.8156	21	97.6362	108.778	114.244	21	78.7463	84.8855	76.497	21	52.3113	59.2487	64.7102
220	86.3901	85.4033	84.7962	220	82.348	81.1916	81.909	220	88.2231	87.1715	87.2698	107.9	78.893	173.8	91.2059	90.8619	22	99.2762	97.1719	98.063	22	99.539	96.9442	98.3564	22	89.2133	91.2396	91.8221	22	65.8643	76.631	65.844	162.1	96.5687	7.1	58.512	59.2467	22	98.9132	113.86	109.971	22	80.6688	84.2083	78.316	22	54.0498	61.1953	72.7791
230	87.7607	87.0963	86.2029	230	82.2569	82.9913	82.5563	230	88.6164	88.9724	88.1276	112.1	85.3813	181.1	91.2626	92.5903	23	98.253	96.751	97.9147	23	99.723	97.4212	99.2899	23	91.1016	91.4973	93.051	23	70.4595	75.0276	70.043	169.4	95.2896	7.4	60.8807	60.6809	23	97.92	115.554	110.206	23	80.2071	85.8614	78.8244	23	57.3511	65.307	71.3659
240	88.5192	87.3524	86.9475	240	83.1289	83.8776	84.1264	240	89.7908	88.869	89.5128	116.2	90.9204	188.4	91.4327	93.3508	24	99.1503	97.5885	99.2501	24	99.6816	96.4942	97.1719	24	90.4862	92.0674	94.4262	24	73.3715	73.6086	69.4399			7.8	62.9009	64.1357	24	100.087	116.08	106.197	24	83.0185	87.0849	80.4781	24	58.8086	65.0446	68.4711
250	88.8519	86.7549	88.0232	250	85.6148	84.5729	84.9115	250	90.4819	90.1041	90.0824	120.4	86.0662	195.7	92.9636	93.9039	25	99.4376	98.1414	99.8677	25	100.004	98.7277	99.3308	25	91.174	93.3091	92.6267	25	71.5873	78.1976	70.311			8.1	61.9891	62.44	25	99.7517	113.13	114.946	25	81.916	87.449	81.7765	25	59.23	60.4298	72.3232
260	91.2472	88.7466	88.2024	260	85.5237	85.2137	85.6415	260	92.0851	91.1587	90.5699	124.6	89.2623	203	92.7935	94.1804	26	99.9572	98.7437	97.9467	26	100.933	97.5784	99.7742	26	91.3308	92.575	94.5359	26	72.4457	76.373	73.3486			8.4	65.7523	64.5002	26	97.3137	110.968	110.44	26	83.3837	89.0002	85.4329	26	59.7744	63.6229	71.0924
270	90.502	88.3483	88.823	270	87.0595	85.8136	86.3301	270	91.9971	91.392	91.6129	128.8	91.1006	210.4	96.8478	91.9162	27	100.27	98.4838	99.6992	27	100.648	96.9171	97.2769	27	92.4891	93.723	96.1598	27	72.816	79.6351	75.4034			8.7	66.8428	66.2989	27	100.242	116.577	113.863	27	85.5956	90.8572	86.3332	27	61.0387	66.5099	76.7223
280	91.1408	88.6755	89.7056	280	87.2027	87.7088	87.0188	280	92.7744	92.0998	91.8684	133	92.7347	217.7	94.8821	94.9697	28	100.764	97.7536	100.413	28	99.6402	98.2344	98.5547	28	94.7394	93.3169	93.6581	28	72.2774	77.4788	73.7953			9.1	68.0584	67.4875	28	100.152	109.362	112.342	28	85.8988	90.9592	86.3455	28	62.9352	67.7784	74.7393
290	91.5533	90.2973	90.4089	290	88.3741	88.0769	88.0793	290	93.2426	92.7528	92.9184	137.1	93.78	225	97.3297	95.8397	29	100.144	99.5194	99.7032	29	100.901	97.1176	98.6831	29	92.284	95.7613	95.5819	29	75.4418	80.6672	72.9689			9.4	70.9903	69.0881	29	99.9323	113.393	115.063	29	87.773	90.799	86.5415	29	64.4804	69.2657	76.8591
300	92.6045	92.1895	90.6847	300	88.7515	88.2678	88.7818	300	93.885	93.3024	93.3145	141.3	93.5157	232.3	96.6871	96.485	30	99.6119	99.5606	100.124	30	101.297	98.5271	97.5045	30	94.5162	96.6594	95.5453	30	76.1993	80.8515	76.9892			9.7	69.2115	70.7838	30	99.6098	109.157	113.161	30	86.3811	93.042	87.8399	30	66.4998	71.8902	79.4803
310	92.4848	90.8949	92.5877	310	88.8817	89.9175	89.8974	310	94.563	93.9758	94.0223	145.5	91.413	239.6	100.24	94.9179	31	99.9314	99.1852	100.622	31	100.827	96.7707	97.7845	31	94.1783	97.0031	95.0625	31	78.3706	82.3996	83.1091			10.1	68.2104	69.2862	31	100.048	115.992	110.791	31	86.891	92.0953	88.1094	31	66.0433	73.7274	79.9134
320	93.9885	92.2749	92.6153	320	90.5997	88.8268	89.5944	320	94.3795	94.714	93.9473	149.7	94.513	247	100.165	97.0841	32	99.7926	99.6679	99.0255	32	100.376	98.5163	98.123	32	94.492	97.8387	97.0156	32	80.5083	84.2794	77.4583			10.4	72.3132	72.3132	32	100.01	111.815	107.923	32	88.7584	93.0638	88.5565	32	67.0442	71.6934	80.8707
330	93.4296	92.8013	93.9392	330	90.2613	90.8719	90.1729	330	95.801	94.9513	94.7278	153.9	90.5239	254.3	102.924	96.1738	33	99.7539	99.2058	100.341	33	99.2537	98.4621	99.1849	33	94.2688	96.6516	97.6959	33	78.2865	83.321	80.7639			10.7	72.0272	73.058	33	100.564	115.554	111.961	33	89.7575	93.4644	88.3789	33	69.5553	73.5087	75.1268
340	94.4409	94.1101	94.6425	340	90.6127	90.9673	92.0322	340	95.3178	95.6327	95.1216	158.1	95.7746	261.6	99.8624	97.038	34	100.125	99.6596	100.06	34	99.6218	97.6923	99.3016	34	94.299	95.2069	97.4033	34	79.0439	83.9661	78.7537			11	74.9412	75.1974	34	101.854	113.071	108.011	34	90.3157	94.0543	92.513	34	70.9601	72.4151	81.167
350	94.8934	94.6365	94.0633	350	91.6539	91.9899	91.8256	350	96.8068	96.1985	95.2974	162.3	98.1536	268.9	98.2748	99.3541	35	101.103	99.9814	100.814	35	100.919	98.4078	99.7917	35	94.1361	97.3779	95.4136	35	79.1786	86.0487	80.6075			11.4	74.378	72.1467	35	100.861	108.047	109.269	35	91.0805	94.5131	91.0982	35	71.6274	75.4333	83.8566
360	95.2394	94.8357	94.2977	360	91.693	91.8127	92.9275	360	96.4453	96.7806	96.3075	166.5	98.7304	276.2	101.894	98.2422	36	100.199	99.4038	99.7714	36	100.16	99.1722	98.934	36	96.7	94.4884	97.6081	36	80.0202	85.035	80.0491			11.7	76.0317	74.9439	36	100.216	110.53	113.073	36	91.9005	94.1125	92.9295	36	69.169	73.4649	81.5773
370	94.9466	95.419	94.1598	370.1	92.7993	93.7215	93.0101	370	96.6776	97.2998	96.3732	170.7	101.662	283.5	97.5943	98.9047	37	101.258	99.9113	100.646	37	101.412	97.4917	98.6656	37	95.5417	96.8547	98.2883	37	83.5213	81.0358	80.7862			12	77.7568	74.4209	37	103.544	112.809	104.821	37	92.624	96.057	94.6015	37	70.4509	76.5925	78.4546
380	94.7736	95.1487	96.2835	380	93.2678	93.5851	93.6575	380	97.1627	97.0341	97.163	174.9	98.5141	290.9	102.584	97.038	38	101.135	100.745	101.476	38	101.366	99.2915	99.4124	38	97.243	98.7837	99.0345	38	80.7776	82.8234	80.9425			12.4	75.8797	78.47	38	99.8936	114.912	116	38	94.7946	96.341	93.444	38	73.4712	75.7614	82.717
390	96.6632	95.6751	96.8765	390.1	93.1507	94.8531	94.3461	390	97.4324	97.0706	96.924	179.1	103.873	298.2	98.511	98.1845	39	100.88	100.274	100.658	39	100.961	97.9362	99.9142	39	95.6503	98.3229	97.9811	39	81.1311	81.8282	82.1933			12.7	78.749	76.8535	39	100.616	109.099	110.908	39	94.0917	98.3947	94.8036	39	75.8593	75.7833	85.0191
400	95.9846	96.6567	95.594	400.1	94.0618	94.0214	94.6216	400	97.3743	97.8839	97.681	183.2	98.6102	305.5	104.247	98.294	40	99.8604	100.456	101.436	40	101.715	99.3132	99.1557	40	96.1873	99.0179	98.9247	40	82.0401	86.6937	85.2979			13	80.2507	77.6301	40	100.152	116.08	104.587	40	94.4983	96.5522	93.2541	40	73.0322	79.5888	79.7538
410	97.5149	97.553	97.2488	410.1	94.27	95.1939	95.324	410	97.8032	97.9468	98.3021	187.4	99.7877	312.8	99.2954	99.5269	41	100.745	100.08	101.151	41	100.091	99.1559	98.7414	41	95.9399	97.8387	98.0762	41	85.4738	88.8868	84.2705			13.3	78.6149	77.7331	41	100.655	107.872	112.751	41	93.8299	96.0643	95.0486	41	74.2438	77.2705	85.4294
420	97.9806	97.9513	97.4971	420.1	95.1681	94.4441	95.2551	420	97.9624	97.6202	98.3185	191.6	97.5529	320.1	97.3203	97.7697	42	100.132	99.2553	99.9679	42	101.126	99.2373	100.999	42	97.4481	98.6587	98.8443	42	82.6124	83.1736	83.042			13.7	81.2339	81.9961	42	99.8162	112.984	112.166	42	94.6499	97.0183	96.0347	42	75.473	81.5353	84.9735
430	97.8609	97.866	97.2902	430.1	95.4544	96.5437	96.1091	430	98.425	98.1212	97.7724	195.8	96.099	327.5	98.2275	98.15	43	101.497	101.062	101.063	43	100.8	99.4704	99.1149	43	96.501	97.6278	97.1838	43	85.1035	89.9558	85.7893			14	84.3356	80.1419	43	96.9525	104.162	110.206	43	95.0702	96.4138	94.7914	43	74.2087	78.539	85.6117
440	98.0339	97.4819	97.897	440.1	95.3633	96.5983	96.4396	440	98.1947	98.1759	98.5529	200	99.211	334.8	100.826	99.4232	44	101.739	101.289	101.564	44	100.625	99.6547	98.6831	44	99.0046	100.127	97.3301	44	83.3361	88.7578	88.1345			14.3	83.3345	81.4731	44	99.4679	112.195	110.791	44	96.531	96.5595	95.9061	44	79.0377	82.5852	88.6888
450	97.6746	97.5957	98.49	450.1	95.4544	97.0209	95.9989	450	98.7097	98.7823	98.2834	204.2	99.9079	342.1	101.393	99.0775	45	100.467	100.014	100.104	45	100.422	99.0258	95.5557	45	96.869	100.252	98.3249	45	82.0906	88.7763	84.9182			14.6	82.5837	83.6918	45	99.9323	104.922	113.015	45	95.6559	96.727	96.0469	45	78.0895	81.7322	86.2043
460	97.8742	97.6668	97.9797	460.1	96.001	97.3345	96.8391	460	98.6048	99.411	98.785	208.4	98.8986	349.4	104.597	100.616	46	102.313	99.7545	101.215	46	100.45	98.4404	100.212	46	97.786	99.7208	99.8756	46	84.2282	92.2226	86.8614			15	85.8105	83.5016	46	100.926	111.26	110.732	46	96.1451	97.681	98.2457	46	81.8122	84.5098	88.5293
470	97.8742	98.3497	97.5522	470.1	97.0293	96.4347	97.1283	470	98.9888	99.4617	98.4217	212.6	97.1323	356.7	102.764	99.2561	47	101.584	100.369	101.051	47	100.017	100.305	101.134	47	97.2973	100.416	99.2466	47	86.9046	93.1257	86.839			15.3	85.6049	82.0437	47	100.719	113.276	114.068	47	97.854	99.8366	95.7591	47	79.7752	84.4879	92.6093
480	98.0206	98.5346	98.683	480.1	97.2896	97.9344	97.5139	480	98.957	98.7823	99.6897	216.7	103.32	364	100.722	101.227	48	100.955	99.8329	101.392	48	100.648	98.9337	99.2724	48	99.1071	99.9082	99.466	48	88.5036	94.3236	86.839			15.6	84.8094	83.2243	48	100.913	112.254	115.678	48	98.1641	97.1494	95.7775	48	80.741	86.7844	88.2785
490	98.6194	99.2602	99.1795	490.1	97.4067	98.6161	97.8996	490	99.4477	99.2285	99.1365	220.9	96.1351	371.4	106.156	99.9072	49	101.632	100.864	101.151	49	100.39	100.354	100.836	49	99.4088	100.923	99.5026	49	89.0927	93.1257	90.301			16	86.3826	84.0642	49	103.235	111.377	109.825	49	97.5233	99.1812	97.376	49	82.3214	88.5341	95.5724
500	99.298	99.2744	99.0829	500.1	97.693	98.248	97.7619	500	99.5507	99.4496	99.2654	225.1	99.1269	378.7	100.373	99.8035	50	102.107	100.708	101.841	50	101.536	101.964	100.153	50	99.3304	101.837	100.797	50	90.8938	93.8997	88.4471			16.3	83.844	85.8075	50	101.712	116.986	117.053	50	98.9841	97.1421	97.8292	50	82.7078	86.3907	92.085
510	99.6041	98.9614	99.7449	510.1	97.5108	97.6072	97.9271	510	99.2267	99.3177	99.3522	229.3	101.674	386	102.376	101.025	51	101.587	100.6	102.017	51	99.9531	100.392	100.387	51	100.41	100.424	98.6687	51	87.5105	99.0417	93.3385			16.6	85.3189	84.9517	51	98.3456	106.879	110.147	51	98.3226	98.1034	98.0865	51	83.5682	88.9934	89.6689
520	99.8037	99.5874	98.9726	520.1	98.552	98.7388	99.1943	520	99.9571	98.9527	98.5928	233.5	97.0122	393.3	103.331	100.708	52	102.633	99.9361	100.249	52	100.303	100.609	99.3249	52	97.7196	101.119	101.368	52	91.6176	93.955	92.0878			16.9	84.7021	86.7346	52	102.525	112.107	114.068	52	97.5371	98.584	98.8582	52	85.0432	86.347	91.9255
530	100.017	98.805	100.007	530.1	98.3178	99.8432	99.2631	530	99.6499	99.8004	99.7131	237.7	98.7664	400.6	107.234	99.5961	53	100.926	100.023	101.055	53	100.565	102.219	102.563	53	100.712	101.478	99.1442	53	92.6443	94.895	94.1203			17.3	88.3312	84.7932	53	102.667	111.406	111.318	53	97.2545	99.3778	98.7173	53	85.7632	90.6337	95.3673
540	99.8703	99.1322	99.276	540.1	99.5412	100.443	100.213	540	99.7642	100.034	100.067	241.9	95.6665	407.9	106.043	100.115	54	101.823	99.8288	101.929	54	101.89	100.17	100.428	54	100.036	101.228	101.105	54	91.1799	90.8035	93.6289			17.6	88.3759	85.3321	54	102.641	115.583	112.722	54	98.488	99.2832	98.4539	54	86.4305	92.8864	92.9284
550	99.8436	99.8151	99.7587	550.1	99.385	99.925	99.635	550	99.4627	100.182	99.8162	246.1	104.462	415.3	105.372	99.2907	55	101.213	101.772	100.97	55	99.4975	99.6601	100.544	55	99.8612	99.4787	99.6855	55	92.88	93.2178	90.7477			17.9	87.5803	87.5111	55	100.268	117.657	115.239	55	98.0539	100.179	100.971	55	88.2918	88.7528	95.3445
560	99.6174	100.64	100.586	560.1	100.687	100.211	99.7865	560	100.041	99.3603	99.3451	250.2	103.789	422.6	103.936	98.8298	56	102.11	101.392	101.283	56	100.321	101.574	100.293	56	98.7633	98.7602	99.6343	56	90.8265	97.9727	92.3781			18.2	87.4194	87.7013	56	101.08	114.824	109.767	56	100.242	100.22	100.381	56	89.7493	94.0675	93.8173
570	100.669	100.413	100.379	570.1	99.8406	100.02	100.379	570	100.33	99.989	100.269	254.4	100.196	429.9	100.118	100.996	57	101.803	101.661	100.662	57	101.674	101.248	100.013	57	101.146	101.611	100	57	93.0988	95.9454	94.835			18.6	87.8664	88.874	57	102.177	115.554	109.035	57	99.9695	100.849	99.2563	57	85.6227	90.1307	93.8173
580	101.188	100.612	101.551					580	100.629	100.995	100.517	258.6	100.208	437.2	99.3805	100.028	58	101.274	102.201	101.307	58	100.583	100.517	100.416	58	99.9155	102.595	100.117	58	88.7393	98.544	95.4157			18.9	90.9323	89.3732	58	102.383	115.291	110.235	58	99.7903	99.3487	99.979	58	86.3427	93.98	95.5496
								593	101.39	99.2508	102.031	262.8	99.6075	444.5	97.7456	99.4117	59	101.213	101.71	100.97	59	100.11	100.511	100.34	59	99.0167	103.462	99.0637	59	91.9542	93.955	91.7528			19.2	90.7893	91.7979	59	100.655	107.142	104.704	59	101.479	100.041	99.3114	59	90.2235	89.1902	97.054
												267	100.292	451.9	104.673	99.0372	60	101.594	100.897	101.043	60	100.657	100.799	100.264	60	99.3666	101.025	100.256	60	92.678	96.2219	91.7081			19.6	91.3167	90.1577	60	101.919	110.735	104.06	60	100.466	99.3633	100.101	60	86.2373	91.771	92.4497
												271.1	100.749	459.2	99.3805	99.3368	61	101.097	100.551	100.946	61	99.4883	101.178	100.673	61	99.1916	99.7052	100.629	61	90.17	99.1891	91.7304			19.9	91.3613	89.4762	61	100.126	114.707	109.503					61	87.0451	92.5584	95.5496
														466.5	101.289	100.501	62	102.149	101.896	101.271	62	101.177	100.858	100.328	62	100.103	100.103	99.3197	62	92.2067	96.9038	93.7629			20.2	91.8619	90.8074	62	103.944	111.377	114.654					62	88.0284	96.7357	96.5981
														473.8	104.928	100.057	63	101.926	100.332	100.473	63	102.645	100.668	100.859	63	99.5958	101.673	101.777	63	90.2037	97.1065	92.5568			20.5	91.7815	90.6252	63	104.473	111.406	112.488					63	86.6412	97.0857	93.6578
														481.1	103.945	100.322	64	101.397	100.852	100.738	64	102.401	101.389	100.725	64	100.054	101.993	99.9195	64	94.5127	101.364	97.9396			20.9	92.3088	90.2052	64	103.905	107.2	111.054					64	94.8242	95.4672	97.5554
														488.4	106.232	100.195	65	102.097	101.232	102.651	65	101.292	101.091	100.544	65	100.82	101.579	100.519	65	95.7246	93.1073	98.5426			21.2	93.9535	92.6062	65	102.835	113.977	107.601					65	94.6837	95.839	99.0826
														495.8	102.518	102.563	66	101.323	101.995	100.545	66	99.792	100.788	101.023	66	99.3424	101.15	100.227	66	97.997	97.4383	93.4056			21.5	94.5167	92.3843	66	103.802	108.427	110.089					66	94.5959	96.2765	94.6379
														503.1	101.157	101.526	67	102.142	101.289	101.183	67	101.577	101.655	100.031	67	98.9141	101.455	100.951	67	96.9702	102.119	98.0736			21.8	93.5781	91.9406	67	100.306	110.443	107.865					67	91.1541	101.941	105.784
														510.4	102.008	99.8323	68	101.765	101.487	101.235	68	99.9577	101.829	100.743	68	99.7165	102.688	101.448	68	96.2633	99.4102	96.5771			22.2	93.8642	92.7488	68	101.119	112.283	111.464					68	92.7872	97.6325	101.407
														517.7	99.3899	99.55	69	101.097	100.881	100.946	69	101.333	100.197	100.142	69	100.217	99.7052	100.154	69	97.4078	97.0697	97.7609			22.5	95.1156	89.7536	69	102.061	108.281	107.455					69	94.5959	99.229	99.1965
														525	98.3598	99.0257	70	100.932	100.299	101.404	70	98.9408	100.11	102.079	70	100.573	101.025	102.304	70	96.886	99.9079	100.642			22.8	95.6876	92.9231	70	104.176	110.443	112.839					70	93.1735	97.1294	100.769
														532.4	97.2163	98.9508	71	101.377	101.033	101.616	71	100.62	99.7143	99.0624	71	100.742	102.259	102.143	71	94.58	99.871	98.0289			23.1	94.7759	94.0562	71	101.7	106.003	112.342					71	96.2992	100.038	99.0142
														539.7	100.656	100.391	72	102.236	100.439	101.299	72	99.4331	100.43	99.8325	72	101.261	102.892	102.26	72	95.5226	100.811	97.8279			23.5	93.158	92.8439	72	104.292	110.559	109.298					72	94.6486	97.7637	98.923
														547	98.5583	101.359	73	102.778	100.741	101.712	73	100.579	101.454	101.04	73	100.615	102.017	101.039	73	96.9197	102.156	102.362			23.8	97.0374	95.6727	73	103.493	115.321	110.849					73	97.4231	98.048	103.55
														554.3	99.6262	99.0372	74	100.664	100.514	101.712	74	101.223	100.359	101.717	74	99.5898	103.344	101.587	74	96.4147	100.958	99.3467			24.1	94.9368	95.1418	74	100.913	105.389	108.947					74	94.5257	93.5644	99.6752
														561.6	100.496	100.673	75	100.441	99.6308	101.255	75	99.4009	101.303	99.9667	75	100.712	100.463	101.192	75	96.8524	102.451	98.1406			24.4	94.4094	94.1751	75	102.344	110.822	106.928					75	95.5968	96.7576	99.2421
														568.9	100.571	100.581	76	102.355	101.768	101.488	76	100.317	100.885	100.988	76	100.247	100.955	101.031	76	99.9327	97.6226	100.106			24.8	96.5457	95.6251	76	102.319	106.236	110.966					76	98.0201	94.8548	100.564
														576.3	101.705	101.238	77	101.1	102.288	101.191	77	99.792	100.495	101.338	77	100.072	102.095	102.392	77	97.9296	99.1154	93.8746			25.1	95.3569	95.5142	77	100.719	112.984	107.484					77	100.408	95.5328	99.1054
														583.6	99.7868	101.486	78	101.616	100.864	101.873	78	99.4515	101.232	102.482	78	99.6803	100.064	100.636	78	97.5088	102.893	102.809			25.4	95.0977	93.8977	78	100.59	107.434	106.167					78	95.8427	98.048	96.5981
														590.9	102.896	101.895	79	101.319	100.01	100.381	79	98.9362	101.145	100.708	79	100.784	100.4	101.317	79	96.6336	96.4062	95.7284			25.8	97.4217	96.1244	79	102.048	109.128	102.451					79	96.4221	97.3481	101.225
														598.2	96.9801	102.713	80	100.758	101.562	100.906	80	99.7874	100.815	101.157	80	100.7	100.525	100.41	80	100.185	103.059	100.441			26.1	97.8061	93.9136	80	101.158	109.888	112.137					80	97.4933	93.4332	97.8289
														605.5	97.1596	100.817	81	101.707	99.2058	100.842	81	98.5359	100.121	101.6	81	99.5777	102.235	99.232	81	94.0246	101.567	100.419			26.4	94.1502	93.9453	81	100.951	106.061	106.987					81	94.0515	101.722	97.3503
														612.9	101.1	101.284	82	101.481	101.887	99.9799	82	100.128	100.24	98.8231	82	99.5475	100.947	100.439	82	97.9801	97.512	96.3985			26.7	96.6887	96.1402	82	101.08	110.735	105.523					82	92.6467	94.0675	99.5156
														620.2	99.0308	99.9533	83	101.319	100.753	101.323	83	98.5773	100.56	100.463	83	100.724	101.533	99.5977	83	95.1187	99.5393	96.3985			27	95.8306	94.7139	83	102.177	108.544	106.548					83	100.373	97.6762	100.313
														627.5	98.2842	101.676	84	101.904	101.479	100.505	84	100.022	100.896	100.614	84	100.639	99.6661	100.41	84	98.5861	101.216	98.0959			27.4	96.4027	96.6632	84	101.222	109.011	108.772					84	96.0885	99.0103	100.45
														634.8	97.6983	101.215	85	100.648	100.679	100.229	85	100.234	100.853	100.603	85	98.9865	102.29	100.819	85	98.6029	101.327	96.7782			27.7	95.3122	96.3621	85	101.816	105.097	104.997					85	99.3547	98.7041	98.4216
														642.1	98.4543	99.2216	86	101.416	100.98	101.163	86	99.8472	100.983	100.253	86	100.06	100.049	101.865	86	97.391	101.198	100.307			28	97.6005	96.6156	86	103.08	109.274	101.427					86	97.8269	97.5668	102.137
														649.5	94.6817	100.482	87	102.413	99.7174	99.9158	87	99.6402	102.528	99.9901	87	100.567	102.97	101.346	87	99.2257	99.613	99.0563			28.3	95.3211	98.1449	87	99.7775	104.571	110.908					87	101.321	97.9824	102.684
														656.8	103.51	101.958	88	101.884	101.042	100.14	88	100.243	102.035	101.385	88	100.03	102.275	101.5	88	97.7277	98.5256	100.195			28.7	96.9837	97.7329	88	101.145	111.173	108.596					88	98.5293	99.4259	102.707
														664.2	97.1502	101.157	89	102.449	101.826	100.922	89	98.6279	103.189	100.492	89	100.995	102.899	102.121	89	97.8118	101.106	101.647			29	100.166	95.1735	89	100.048	105.623	106.548					89	99.4951	101.832	98.9458
														671.5	99.5128	100.558	90	100.842	99.3997	100.529	90	100.169	101.005	100.766	90	98.6547	101.509	100.417	90	97.8455	103.262	101.804			29.3	97.5915	96.6077	90	102.138	103.198	106.167					90	98.3889	99.2509	105.829
														678.8	98.0952	102.01	91	99.954	100.885	100.509	91	99.3089	101.747	98.8698	91	100.887	100.884	100.783	91	96.1623	100.958	97.2249			29.6	97.8865	99.8089	91	98.9777	103.929	104.265					91	101.286	100.454	100.017
																	92	100.651	101.384	100.734	92	100.422	101.173	100.282	92	101.285	101.595	100.497	92	100.387	101.622	98.4756			30	95.9915	98.4064	92	100.926	108.339	106.782					92	98.9332	102.335	96.7349
																	93	100.583	101.38	100.289	93	99.8334	100.836	98.9398	93	101.188	102.407	100.929	93	98.0138	97.641	100.24			30.3	95.9468	97.9231	93	102.59	104.659	101.924					93	99.3547	102.313	98.1936
																	94	101.916	100.609	100.281	94	98.9408	101.509	100.118	94	98.6125	102.899	101.975	94	101.01	102.396	103.769			30.6	100.202	96.9247	94	101.79	100.949	106.109					94	100.022	98.4417	100.199
																	95	100.664	100.699	101.091	95	98.8626	100.799	100.719	95	100.404	101.431	100.124	95	97.088	101.972	101.022			30.9	99.7547	100.799	95	99.2357	106.119	105.143					95	101.725	99.4696	99.7892
																	96	101.229	101.566	101.131	96	99.2583	100.907	100.346	96	100.917	101.587	100.929	96	93.8899	99.7604	101.134			31.3	99.71	98.5411	96	99.8807	103.052	103.534					96	101.462	102.969	98.1936
																	97	100.861	101.178	100.092	97	99.608	101.742	99.2491	97	99.445	101.634	101.814	97	100.808	104.571	98.364			31.6	100.068	96.6394	97	99.9581	108.047	107.66					97	101.831	103.538	100.268
																	98	101.797	100.497	100.714	98	99.2951	101.211	98.7123	98	100.531	100.931	101.704	98	98.5356	104.11	103.948			31.9	100.845	97.717	98	100.539	107.609	108.83					98	100.426	103.538	103.231
																	99	100.409	102.271	100.092	99	100.165	102.17	100.235	99	101.526	100.658	101.375	99	101.313	103.557	100.597			32.2	99.5044	96.6394	99	101.313	106.149	104.148					99	104.201	107.912	104.029
																	100	101.468	101.232	101.428					100	102.057	103.571	100.556	100	99.8485	102.138	104.908			32.6	99.0038	98.3034	100	100.513	107.989	109.503					100	102.849	103.056	100.45
																	101	102.349	100.419	101.039					101	100.778	101.72	102.297	101	103.013	104.497	102.853			32.9	98.9681	100.768	101	101.454	112.604	114.712					101	103.165	98.7479	103.824
																	102	100.512	102.321	101.845					102	100.241	102.743	101.463	102	100.926	106.174	105.109			33.2	98.7536	97.305	102	100.758	109.42	109.474					102	99.3195	104.238	102.251
																	103	101.226	100.241	100.505					103	100.458	100.838	101.141	103	97.997	102.046	101.67			33.5	98.2262	100.055	103	101.222	109.157	108.772					103	103.639	109.399	101.818
																	104	101.148	99.6266	100.088					104	101.007	101.431	101.624	104	101.885	102.893	101.134			33.8	98.977	98.6679	104	99.1067	109.04	100.461					104	101.111	98.9228	98.9914
																	105	100.967	99.0655	100.445					105	98.9805	99.9004	99.1661	105	100.101	101.677	100.664			34.1	99.5044	101.188	105	102.061	104.63	103.651					105	99.9517	99.7758	101.932
																	106	101.842	99.9979	101.311					106	100.525	100.455	100.783	106	99.9495	102.156	100.24			34.4	97.377	100.134	106	99.8807	104.513	105.875					106	102.515	102.422	101.271
																	107	100.428	100.852	100.537					107	101.623	101.681	102.37	107	101.582	105.879	98.1629			34.8	99.8173	99.08	107	101.906	104.571	107.104					107	103.955	102.903	105.989
																	108	101.2	100.497	101.315					108	100.983	103.079	100.424	108	99.293	105.308	101.491			35.1	100.64	101.029	108	99.5711	108.632	108.684					108	99.3722	102.553	103.573
																	109	101.148	101.236	99.9278					109	100.917	102.368	101.075	109	100.959	103.446	104.819			35.4	101.14	99.9199	109	101.171	104.367	111.435					109	104.71	101.329	106.627
																	110	99.7281	99.8535	101.031					110	101.038	100.611	101.331	110	102.222	99.6683	102.362			35.7	103.866	99.7297	110	102.203	100.716	104.704					110	99.0035	105.812	100.815
																	111	101.381	100.749	99.6952					111	100.778	101.642	100.578	111	103.855	105.511	102.742			36.1	97.7077	100.205	111	102.422	108.369	98.9099					111	101.585	99.2947	100.177
																	112	100.796	100.621	101.556					112	100.44	99.6818	100.68	112	100.387	101.069	104.729			36.4	99.2094	102.757	112	100.603	102.936	102.685					112	103.762	104.959	106.536
																	113	99.841	101.009	99.8877					113	101.007	102.29	101.368	113	102.643	103.723	102.25			36.7	99.0038	100.078	113	101.751	103.783	109.533					113	105.149	101.766	104.804
																	114	101.965	100.959	100.421					114	100.181	100.478	99.1954	114	104.376	103.962	102.317			37.1	101.936	98.9056	114	100.564	113.217	106.548					114	105.114	103.363	104.872
																	115	100.464	100.856	100.16					115	100.181	102.001	101.39	115	104.292	106.266	107.566			37.4	100.273	100.926	115	100.371	111.465	105.816					115	108.89	104.675	102.251
																	116	99.8991	100.217	101.684					116	101.086	102.977	99.8903	116	104.629	107.003	103.322			37.7	101.283	98.8264	116	103.66	107.668	105.962					116	107.309	107.737	108.063
																	117	101.145	100.51	100.746					117	101.605	102.243	102.348	117	106.581	103.151	105.802			38	98.7625	101.584	117	100.771	112.955	106.138					117	104.078	108.852	107.288
																	118	100.157	101	100.822					118	100.694	102.977	103.182	118	104.208	105.805	108.013			38.4	99.9513	98.0895	118	102.822	109.128	113.717					118	107.046	106.862	104.986
																	119	101.142	102.444	100.361					119	101.508	102.704	101.39							38.7	101.873	98.6283	119	100.758	103.87	100.988
																																			39	99.3971	100.039
																																			39.3	99.1022	100.72
																																			39.7	99.3078	101.402
																																			40	99.7726	100.76
																																			40.3	99.3346	97.8201
																																			40.6	99.6653	98.9452
																																			41	99.7636	99.4207
																																			41.3	103.366	98.2321
																																			41.6	101.489	98.8977
																																			41.9	99.5223	99.9833
																																			42.3	99.1916	99.9674
																																			42.6	100.103	101.608
																																			42.9	100.023	100.593
																																			43.2	105.064	100.847
																																			43.6	100.792	101.774
																																			43.9	102.284	102.986
																																			44.2	103.491	102.669
																																			44.5	102.588	101.536
																																			44.9	104.126	104.841
																																			45.2	101.337	101.869
																																			45.5	99.7189	103.042
																																			45.8	99.2452	105.173
																																			46.2	104.617	100.395
																																			46.5	101.408	102.487
																																			46.8	103.062	101.346
																																			47.2	101.247	106.172
																																			47.5	103.098	102.432
																																			47.8	102.392	102.915
																																			48.2	101.864	102.17
																																			48.5	104.054	99.6742
																																			48.8	102.302	101.782
																																			49.2	101.614	102.614
																																			49.5	101.489	101.061
																																			49.8	100.917	100.998
																																			50.1	100.157	98.3272
																																			50.5	101.721	102.654
																																			50.8	100.407	101.711
																																			51.1	100.997	100.847
																																			51.4	103.563	104.12
																																			51.8	101.802	103.002
																																			52.1	104.671	102.717
																																			52.4	102.973	100.879
																																			52.8	101.06	101.568
																																			53.1	105.726	101.711
																																			53.4	103.366	102.337
																																			53.7	103.241	100.784
																																			54.1	99.3793	101.798
																																			54.4	103.634	102.574
																																			54.7	102.177	103.557
																																			55	105.386	102.186
																																			55.4	105.082	102.139
																																			55.7	103.706	105.245
																																			56	103.008	105.57
																																			56.3	102.141	102.915
																																			56.7	103.571	101.465
																																			57	105.171	101.94
																																			57.3	103.768	103.137
																																			57.6	101.998	102.178
																																			58	101.73	102.384
																																			58.3	101.551	104.888
																																			58.6	103.028	101.427
																																			58.9	101.895	104.86
																																			59.3	105.702	101.523
																																			59.6	104.117	105.942
																																			59.9	105.306	104.112

## Sheet: Fig 1D
wild-type	[Q205L]	[C215Y]	[L199P]	[G203R]	[S47G]	[Y231C]	[E246K]	[R209C]	[A227V]	[Q233P]	[E237K]
0.01336	0.009247	0.01156	0.3904	0.1277	0.2502	0.01567	0.03815	0.05404	0.122	0.3654	0.07916
0.01294	0.009088	0.01121	0.3848	0.1378	0.2363	0.01426	0.04325	0.06728	0.1332	0.4765	0.1041
0.01263	0.009178	0.01121	0.5401	0.1527	0.2684	0.01242	0.05609	0.05227	0.1287	0.5139	0.07749

## Sheet: Fig 1E
Time (sec)	wild-type	wild-type	wild-type	Time (sec)	[L199P]	[L199P]	[L199P]	Time (sec)	[C215Y]	[C215Y]	[C215Y]	Time (sec)	[Q233P]	[Q233P]	[Q233P]	Time (sec)	[E237K]	[E237K]	[E237K]
0	292.4	256	234.1	0	0	0	0	0	255.176	241.353	146.353	0	0	0	0	0	0	0	0
5	404.4	370	376.1	2	1706.38	1982.25	1607.88	6.3	383.732	368.908	273.908	1	51.2238	49.2478	54.6053	1	158.217	252.217	130.217
10	491.4	469	454.1	4	2253.95	2444.82	2039.45	12.7	431.954	434.131	325.131	2	62.5367	65.6638	65.6376	2	238.502	336.502	208.502
15	603.4	567	554.1	6	2265.52	2434.4	2078.02	19	492.065	500.242	395.242	3	69.5024	69.8992	75.1481	3	292.788	403.788	288.788
20	663.4	605	600.1	8	2150.81	2353.68	2023.31	25.3	531.51	522.686	435.686	4	72.4951	77.6983	81.352	4	358.645	477.645	347.645
25	717.4	696	653.1	10	2116.66	2307.54	1923.16	31.7	603.176	642.353	510.353	5	77.1647	86.2275	86.3853	5	393.502	603.502	410.502
30	767.4	731	709.1	12	1981.38	2233.25	1864.88	38	630.399	634.575	511.575	6	82.9953	94.4647	91.5649	6	471.931	630.931	484.931
35	809.4	797	758.1	14	1874.95	2086.82	1803.45	44.3	678.399	621.575	515.575	7	83.666	94.2311	88.9897	7	529.502	678.502	520.502
40	848.4	829	798.1	16	1825.38	2030.25	1722.88	50.7	660.288	637.464	568.464	8	89.5224	97.2689	97.8857	8	558.931	734.931	565.931
45	870.4	856	817.1	18	1720.66	1944.54	1669.16	57	639.621	636.797	556.797	9	90.2319	97.1228	101.105	9	621.931	739.931	590.931
50	952.4	882	840.1	20	1674.95	1901.82	1616.45	63.3	627.065	679.242	536.242	10	91.5089	100.745	98.7344	10	673.217	818.217	672.217
55	937.4	898	868.1	22	1619.95	1831.82	1546.45	69.7	673.621	681.797	576.797	11	92.7731	109.741	101.163	11	681.074	867.074	724.074
60	974.4	911	868.1	24	1530.09	1711.97	1458.59	76	677.843	694.02	590.02	12	92.27	105.681	107.191	12	706.931	889.931	744.931
65	975.4	922	898.1	26	1510.23	1671.11	1417.73	82.3	659.843	634.02	582.02	13	93.1729	98.963	97.5346	13	764.788	950.788	822.788
70	967.4	911	898.1	28	1427.38	1636.25	1386.88	88.7	652.176	613.353	586.353	14	94.3468	104.542	104.441	14	812.931	1027.93	818.931
75	1003.4	932	934.1	30	1388.81	1526.68	1323.31	95	666.621	592.797	587.797	15	96.243	111.465	105.962	15	812.217	1056.22	888.217
80	1018.4	943	916.1	32	1340.38	1462.25	1253.88	101.3	632.176	603.353	601.353	16	96.8235	109.128	108.303	16	873.645	1055.65	910.645
85	991.4	944	901.1	34	1291.66	1391.54	1233.16	107.6	630.065	598.242	576.242	17	95.8689	109.449	110.089	17	897.645	1094.65	956.645
90	1020.4	948	908.1	36	1221.81	1373.68	1169.31	114	625.954	607.131	558.131	18	96.63	113.802	112.693	18	910.788	1137.79	965.788
95	993.4	941	894.1	38	1193.81	1317.68	1139.31	120.3	634.51	601.686	581.686	19	100.268	110.939	112.313	19	925.931	1150.93	967.931
100	1016.4	911	888.1	40	1181.38	1250.25	1086.88	126.6	604.399	587.575	522.575	20	97.4298	111.231	112.02	20	964.645	1164.65	1012.65
105	994.4	936	920.1	42	1110.66	1224.54	1025.16	133	585.621	585.797	541.797	21	97.6362	108.778	114.244	21	953.36	1199.36	1027.36
110	972.4	953	901.1	44	1095.09	1157.97	992.592	139.3	593.843	526.02	532.02	22	98.9132	113.86	109.971	22	990.074	1220.07	1078.07
115	995.4	901	895.1	46	1007.95	1156.82	975.449	145.6	577.732	490.908	514.908	23	97.92	115.554	110.206	23	1005.79	1196.79	1080.79
120	956.4	880	892.1	48	1015.23	1134.11	921.735	151.9	528.288	518.464	479.464	24	100.087	116.08	106.197	24	1008.65	1240.65	1101.65
125	950.4	874	882.1	50	997.949	1094.82	882.449	158.3	544.288	502.464	489.464	25	99.7517	113.13	114.946	25	1061.65	1253.65	1107.65
130	963.4	875	881.1	52	951.663	1044.54	837.163	164.6	515.065	478.242	481.242	26	97.3137	110.968	110.44	26	1065.22	1292.22	1127.22
135	963.4	859	856.1	54	926.235	1014.11	829.735	170.9	496.621	436.797	468.797	27	100.242	116.577	113.863	27	1087.93	1282.93	1122.93
140	938.4	838	825.1	56	897.949	979.824	785.449	177.3	478.065	446.242	429.242	28	100.152	109.362	112.342	28	1088.36	1328.36	1160.36
145	864.4	835	807.1	58	866.092	933.967	754.592	183.6	455.732	421.908	437.908	29	99.9323	113.393	115.063	29	1147.36	1327.36	1201.36
150	927.4	832	805.1	60	878.949	934.824	768.449	189.9	475.954	374.131	433.131	30	99.6098	109.157	113.161	30	1157.93	1336.93	1194.93
155	889.4	811	778.1	62	794.806	860.681	716.306	196.3	415.954	372.131	369.131	31	100.048	115.992	110.791	31	1152.36	1323.36	1218.36
160	867.4	792	769.1	64	804.949	835.824	680.449	202.6	406.065	375.242	417.242	32	100.01	111.815	107.923	32	1188.93	1389.93	1236.93
165	859.4	778	776.1	66	780.377	787.252	661.877	208.9	376.399	325.575	353.575	33	100.564	115.554	111.961	33	1154.5	1379.5	1238.5
170	864.4	762	740.1	68	771.377	801.252	670.877	215.3	396.954	309.131	335.131	34	101.854	113.071	108.011	34	1187.65	1394.65	1256.65
175	843.4	745	763.1	70	723.663	777.538	617.163	221.6	343.954	295.131	353.131	35	100.861	108.047	109.269	35	1183.93	1400.93	1270.93
180	790.4	733	734.1	72	687.092	739.967	595.592	227.9	372.843	281.02	330.02	36	100.216	110.53	113.073	36	1199.79	1385.79	1287.79
185	807.4	728	705.1	74	668.663	715.538	582.163	234.3	373.176	256.353	313.353	37	103.544	112.809	104.821	37	1211.79	1406.79	1278.79
190	789.4	689	692.1	76	701.806	719.681	566.306	240.6	311.065	261.242	292.242	38	99.8936	114.912	116	38	1217.79	1364.79	1313.79
195	775.4	689	683.1	78	628.377	655.252	534.877	246.9	337.732	243.908	293.908	39	100.616	109.099	110.908	39	1235.5	1415.5	1314.5
200	752.4	684	638.1	80	631.235	660.11	526.735	253.3	278.51	241.686	277.686	40	100.152	116.08	104.587	40	1264.22	1452.22	1305.22
205	730.4	651	609.1	82	602.52	652.395	493.02	259.6	299.065	216.242	269.242	41	100.655	107.872	112.751	41	1260.93	1441.93	1335.93
210	729.4	655	611.1	84	590.663	617.538	480.163	265.9	302.732	215.908	267.908	42	99.8162	112.984	112.166	42	1265.93	1487.93	1357.93
215	695.4	603	623.1	86	599.949	585.824	492.449	272.3	265.399	194.575	228.575	43	96.9525	104.162	110.206	43	1242.5	1490.5	1340.5
220	701.4	594	613.1	88	568.949	589.824	444.449	278.6	277.51	193.686	231.686	44	99.4679	112.195	110.791	44	1284.93	1460.93	1331.93
225	646.4	603	570.1	90	577.663	565.538	442.163	284.9	269.065	157.242	239.242	45	99.9323	104.922	113.015	45	1290.36	1454.36	1323.36
230	652.4	565	543.1	92	546.52	540.395	426.02	291.3	241.843	181.02	240.02	46	100.926	111.26	110.732	46	1311.79	1468.79	1360.79
235	651.4	572	559.1	94	518.52	529.395	442.02	297.6	232.399	174.575	224.575	47	100.719	113.276	114.068	47	1319.07	1448.07	1379.07
240	597.4	546	521.1	96	526.663	554.538	402.163	304	230.732	179.908	215.908	48	100.913	112.254	115.678	48	1293.07	1442.07	1378.07
245	602.4	531	512.1	98	532.806	517.681	406.306	310.3	223.954	138.131	218.131	49	103.235	111.377	109.825	49	1299.79	1463.79	1383.79
250	598.4	518	508.1	100	508.52	500.395	391.02	316.6	188.288	153.464	168.464	50	101.712	116.986	117.053	50	1299.93	1438.93	1373.93
255	585.4	499	469.1	102	478.949	478.824	374.449	322.9	205.399	153.575	206.575	51	98.3456	106.879	110.147	51	1326.79	1463.79	1389.79
260	589.4	477	478.1	104	486.806	499.681	377.306	329.3	201.399	127.575	171.575	52	102.525	112.107	114.068	52	1350.93	1453.93	1385.93
265	530.4	501	495.1	106	465.806	477.681	361.306	335.6	205.065	166.242	175.242	53	102.667	111.406	111.318	53	1333.22	1432.22	1412.22
270	536.4	497	485.1	108	461.663	468.538	357.163	341.9	178.288	104.464	150.464	54	102.641	115.583	112.722	54	1359.79	1464.79	1407.79
275	510.4	455	451.1	110	453.235	420.11	323.735	348.3	152.954	91.1307	149.131	55	100.268	117.657	115.239	55	1323.22	1430.22	1403.22
280	553.4	434	436.1	112	438.235	442.11	315.735	354.6	152.288	112.464	128.464	56	101.08	114.824	109.767	56	1339.07	1457.07	1423.07
285	491.4	437	432.1	114	454.663	417.538	300.163	360.9	173.954	80.1307	96.1307	57	102.177	115.554	109.035	57	1313.65	1445.65	1403.65
290	492.4	447	422.1	116	442.806	443.681	311.306	367.3	173.288	100.464	88.4641	58	102.383	115.291	110.235	58	1335.22	1442.22	1397.22
295	487.4	438	425.1	118	417.377	402.252	301.877	373.6	151.843	120.02	88.0196	59	100.655	107.142	104.704	59	1343.93	1435.93	1393.93
300	469.4	442	443.1	120	395.663	420.538	305.163	380	117.288	71.4641	96.4641	60	101.919	110.735	104.06	60			1407
305	459.4	387	388.1	122	423.235	388.11	289.735	386.3	131.51	84.6863	96.6863	61	100.126	114.707	109.503	65			1388.43
310	446.4	424	387.1	124	406.663	368.538	275.163	392.6	154.288	102.464	83.4641	62	103.944	111.377	114.654	70			1418.57
315	439.4	398	380.1	126	390.377	384.252	267.877	399	114.176	85.3529	58.3529	63	104.473	111.406	112.488	75			1404.86
320	433.4	380	350.1	128	384.377	346.252	254.877	405.3	146.51	128.686	77.6863	64	103.905	107.2	111.054	80			1439.29
325	460.4	382	345.1	130	353.092	346.967	261.592	411.6	97.6209	48.7974	77.7974	65	102.835	113.977	107.601	85			1402.15
330	408.4	363	355.1	132	386.092	344.967	256.592	417.9	110.621	75.7974	49.7974	66	103.802	108.427	110.089	90			1396.72
335	404.4	371	352.1	134	347.092	342.967	236.592	424.3	85.732	57.9085	34.9085	67	100.306	110.443	107.865	95			1409.86
340	425.4	361	334.1	136	325.092	335.967	248.592	430.6	78.1765	45.3529	39.3529	68	101.119	112.283	111.464	100			1404.86
345	381.4	345	359.1	138	361.949	299.824	235.449	436.9	106.51	37.6863	57.6863	69	102.061	108.281	107.455	105			1376.29
350	388.4	335	304.1	140	379.663	318.538	221.163	443.3	97.9542	9.13072	34.1307	70	104.176	110.443	112.839	110			1343
355	381.4	309	301.1	142	318.663	301.538	219.163	449.6	108.176	42.3529	4.35294	71	101.7	106.003	112.342	115			1358.15
360	371.4	290	297.1	144	338.949	343.824	223.449	456	69.2876	63.4641	36.4641	72	104.292	110.559	109.298	120			1358.57
365	363.4	297	287.1	146	322.235	308.11	193.735	462.3	112.065	41.2418	44.2418	73	103.493	115.321	110.849	125			1306.86
370	347.4	299	318.1	148	325.377	295.252	211.877	468.6	95.5098	40.6863	26.6863	74	100.913	105.389	108.947	130			1331.86
375	342.4	295	285.1	150	304.806	287.681	200.306	475	121.288	13.4641	45.4641	75	102.344	110.822	106.928	135			1331
380	322.4	289	289.1	152	313.949	262.824	188.449	481.3	116.176	24.3529	46.3529	76	102.319	106.236	110.966	140			1264
385	334.4	279	268.1	154	307.949	261.824	198.449	487.6	94.6209	47.7974	32.7974	77	100.719	112.984	107.484	145			1250.72
390	316.4	260	274.1	156	301.377	271.252	192.877	494	101.621	52.7974	44.7974	78	100.59	107.434	106.167	150			1295.86
395	327.4	278	253.1	158	297.092	247.967	173.592	500.3	63.8431	41.0196	37.0196	79	102.048	109.128	102.451	155			1237.15
400	339.4	267	255.1	160	298.663	259.538	174.163	506.6	82.2876	43.4641	57.4641	80	101.158	109.888	112.137	160			1224.43
405	286.4	242	262.1	162	272.092	269.967	156.592	513	102.065	36.2418	37.2418	81	100.951	106.061	106.987	165			1234
410	290.4	248	214.1	164	282.092	266.967	163.592	519.3	87.5098	30.6863	23.6863	82	101.08	110.735	105.523	170			1167.86
415	326.4	237	237.1	166	274.235	253.11	164.735	525.6	60.1765	28.3529	3.35294	83	102.177	108.544	106.548	175			1197
420	297.4	244	221.1	168	281.377	232.252	145.877	532	77.9542	72.1307	4.13072	84	101.222	109.011	108.772	180		1130	1169.86
425	295.4	234	209.1	170	266.52	226.395	164.02	538.3	96.8431	27.0196	57.0196	85	101.816	105.097	104.997	185		1068.43	1178.57
430	289.4	244	240.1	172	247.092	252.967	143.592	544.6	88.9542	54.1307	33.1307	86	103.08	109.274	101.427	190		1091.57	1162
435	256.4	214	201.1	174	263.092	237.967	145.592	551	99.8431	38.0196	48.0196	87	99.7775	104.571	110.908	195		1078.86	1163.29
440	266.4	218	207.1	176	242.806	231.681	137.306	557.3	65.6209	48.7974	-13.2026	88	101.145	111.173	108.596	200		1055.29	1126.57
445	252.4	220	201.1	178	257.092	193.967	149.592	563.6	78.3987	13.5752	-1.42484	89	100.048	105.623	106.548	205		1052.15	1131.15
450	265.4	214	189.1	180	234.806	192.681	125.306	570	61.8431	23.0196	8.01961	90	102.138	103.198	106.167	210		1017.72	1156.15
455	233.4	210	171.1	182	250.806	212.681	161.306	576.3	57.3987	27.5752	25.5752	91	98.9777	103.929	104.265	215		1016.86	1087.72
460	270.4	214	198.1	184	229.377	234.252	119.877	582.7	66.6209	50.7974	26.7974	92	100.926	108.339	106.782	220		991.86	1086.29
465	261.4	206	173.1	186	230.235	208.11	119.735	589	78.1765	53.3529	-1.64706	93	102.59	104.659	101.924	225		990.288	1084.86
470	249.4	185	177.1	188	237.235	200.11	117.735	595.3	69.1765	52.3529	9.35294	94	101.79	100.949	106.109	230		971.002	1069
475	241.4	194	188.1	190	228.52	205.395	109.02	601.7	75.6209	25.7974	0.797386	95	99.2357	106.119	105.143	235		953.145	1029.57
480	197.4	190	162.1	192	217.52	236.395	110.02	608	57.8431	29.0196	18.0196	96	99.8807	103.052	103.534	240	1207	943.574	1008.15
485	231.4	199	165.1	194	238.949	197.824	119.449	614.3	71.8431	31.0196	7.01961	97	99.9581	108.047	107.66	245	1179.43	933.86	1009.43
490	209.4	175	162.1	196	222.806	195.681	147.306	620.7	80.9542	44.1307	-2.86928	98	100.539	107.609	108.83	250	1180.57	885.86	1024.29
495	210.4	179	171.1	198	258.663	188.538	123.163	627	56.0654	26.2418	8.24183	99	101.313	106.149	104.148	255	1151.86	931.002	990.002
500	200.4	181	151.1	200	207.663	192.538	134.163	633.3	50.732	30.9085	21.9085	100	100.513	107.989	109.503	260	1133.29	875.002	978.574
505	182.4	192	166.1	202	201.092	192.967	115.592	639.7	98.1765	30.3529	3.35294	101	101.454	112.604	114.712	265	1140.15	909.717	968.002
510	194.4	152	146.1	204	241.806	180.681	111.306	646	93.9542	36.1307	-18.8693	102	100.758	109.42	109.474	270	1142.72	861.86	952.288
515	187.4	137	148.1	206	200.949	176.824	132.449	652.3	37.9542	30.1307	-3.86928	103	101.222	109.157	108.772	275	1125.86	856.145	919.574
520	202.4	155	152.1	208	201.806	156.681	105.306	658.7	31.6209	-0.202614	-11.2026	104	99.1067	109.04	100.461	280	1115.86	844.431	929.574
525	189.4	137	135.1	210	202.235	176.11	94.7345	665	67.5098	11.6863	-17.3137	105	102.061	104.63	103.651	285	1099.29	829.002	925.717
530	170.4	130	147.1	212	204.092	185.967	99.5917	671.3	49.2876	3.46405	6.46405	106	99.8807	104.513	105.875	290.1	1111	826.86	908.86
535	173.4	146	131.1	214	183.949	174.824	79.4488	677.7	88.5098	28.6863	8.68627	107	101.906	104.571	107.104	295	1090.15	815.002	908.002
540	157.4	157	134.1	216	192.235	170.11	88.7345	684	69.5098	21.6863	-18.3137	108	99.5711	108.632	108.684	300.1	1101.57	827.86	906.431
545	192.4	138	134.1	218	190.806	188.681	101.306	690.4	35.8431	52.0196	5.01961	109	101.171	104.367	111.435	305	1039.86	807.574	911.002
550	155.4	133	116.1	220	204.949	136.824	105.449	696.7	29.9542	38.1307	-23.8693	110	102.203	100.716	104.704	310.1	1062.86	792.002	918.288
555	173.4	123	113.1	222	193.663	154.538	81.1631	703	35.0654	10.2418	4.24183	111	102.422	108.369	98.9099	315	1037	784.288	891.431
560	161.4	136	131.1	224	174.235	149.11	82.7345	709.4	60.3987	4.57516	-19.4248	112	100.603	102.936	102.685	320.1	1025	772.574	869.431
565	157.4	139	129.1	226	191.949	130.824	42.4488	715.7	33.3987	13.5752	-0.424837	113	101.751	103.783	109.533	325	993.717	788.145	865.002
570	157.4	112	126.1	228	187.949	156.824	52.4488	722	51.3987	-11.4248	-19.4248	114	100.564	113.217	106.548	330.1	974.86	787.145	850.288
575	171.4	127	106.1	230	195.52	135.395	83.0202	728.4	44.2876	55.4641	-14.5359	115	100.371	111.465	105.816	335	972.145	756.717	841.717
580	166.4	136	117.1	232	176.806	160.681	84.306	734.7	67.3987	19.5752	-6.42484	116	103.66	107.668	105.962	340.1	950.431	741.288	841.574
585	135.4	105	93.1	234	176.806	126.681	112.306	741	71.732	22.9085	-19.0915	117	100.771	112.955	106.138	345.1	966.002	750.86	807.86
590	140.4	133	104.1	236	157.949	129.824	93.4488	747.4	54.1765	15.3529	-5.64706	118	102.822	109.128	113.717	350	970.86	752.002	808.574
595	154.4	93	117.1	238	193.092	132.967	72.5917	753.7	36.0654	37.2418	17.2418	119	100.758	103.87	100.988	355.1	928.002	735.574	797.288
600	159.4	112	131.1	240	180.235	101.11	59.7345	760	58.6209	33.7974	-10.2026					360	909.86	719.145	815.86
605	128.4	108	92.1	242	148.092	126.967	70.5917	766.4	73.3987	26.5752	-0.424837					365.1	938.574	714.431	789.574
610	132.4	58	82.1	244	145.949	113.824	41.4488	772.7	69.0654	43.2418	-23.7582					370	932.002	706.288	800.717
615	152.4	93	86.1	246.1	136.52	132.395	47.0202	779	64.2876	2.46405	0.464052					375.1	890.288	723.002	781.574
620	150.4	100	80.1	248	144.235	121.11	57.7345	785.4	27.5098	38.6863	-4.31373					380	899.574	699.574	779.431
625	136.4	119	84.1	250	136.806	124.681	36.306	791.7	49.2876	5.46405	-1.53595					385.1	891.145	679.002	765.574
630	121.4	95	74.1	252	143.806	96.681	33.306	798	61.3987	9.57516	0.575163					390.1	892.145	668.288	744.002
635	114.4	98	74.1	254	139.949	130.824	41.4488	804.4	31.2876	15.4641	-4.53595					395.1	892.717	689.574	757.002
640	126.4	90	69.1	256.1	164.52	116.395	55.0202	810.7	60.3987	10.5752	-39.4248					400.1	890.288	683.574	773.288
645	108.4	91	95.1	258	151.949	127.824	48.4488	817	14.0654	-5.75817	-24.7582					405.1	856.86	659.717	753.717
650	130.4	79	83.1	260	131.377	121.252	65.8774	823.4	25.732	-4.0915	-19.0915					410.1	860.002	669.86	729.288
655	122.4	107	79.1	262	152.092	104.967	76.5917	829.7	35.5098	4.68627	-52.3137					415.1	838.574	658.002	730.431
660	131.4	86	74.1	264	139.52	129.395	73.0202	836	38.732	17.9085	-28.0915					420.1	837.145	656.431	729.002
665	118.4	66	91.1	266.1	142.663	131.538	51.1631	842.4	15.5098	19.6863	-14.3137					425.1	823.431	636.002	704.86
670	133.4	90	91.1	268	150.092	107.967	69.5917	848.7	56.8431	31.0196	-24.9804					430.1	828.288	626.288	705.145
675	112.4	75	78.1	270	136.949	119.824	49.4488	855	4.5098	2.68627	-32.3137					435.1	802.002	651.431	686.288
680	129.4	92	78.1	272	134.377	92.2524	56.8774	861.4	8.39869	15.5752	-41.4248					440.1	793.574	664.431	655.574
685	122.4	96	72.1	274	103.52	81.3952	43.0202	867.7	15.0654	23.2418	-31.7582					445.1	787.002	630.002	688.574
690	137.4	80	65.1	276.1	123.52	85.3952	42.0202	874.1	42.2876	1.46405	-34.5359					450.1	766.288	638.288	681.288
695	136.4	85	60.1	278	83.3774	68.2524	52.8774	880.4	55.1765	32.3529	-41.6471					455.1	784.574	644.717	694.145
700	97.4	55	82.1	280	123.806	95.681	17.306	886.7	25.3987	17.5752	-23.4248					460.1	763.574	625.574	672.145
705	94.4	93	70.1	282	91.5202	85.3952	46.0202	893.1	16.8431	4.01961	-26.9804					465.1	751.717	610.86	679.288
710	101.4	67	52.1	284	92.0917	106.967	28.5917	899.4	11.2876	-26.5359	-5.53595					470.1	786.86	633.574	660.431
715	98.4	63	81.1	286.1	88.9488	66.8238	44.4488	905.7	46.9542	6.13072	6.13072					475.1	747.002	639.288	666.145
720	89.4	71	58.1	288.1	132.663	102.538	32.1631	912.1	25.8431	16.0196	-23.9804					480.1	750.431	626.86	647.574
725	104.4	69	41.1	290.1	101.663	92.5381	38.1631	918.4	18.9542	17.1307	-32.8693					485.1	753.002	597.574	656.431
730	101.4	78	64.1	292	106.663	76.5381	36.1631	924.7	4.84314	4.01961	-23.9804					490.1	738.288	618.717	665.431
735	98.4	88	69.1	294	115.377	86.2524	23.8774	931.1	18.9542	0.130719	-10.8693					495.1	739.431	576.574	638.288
740	82.4	73	71.1	296	119.377	72.2524	18.8774	937.4	7.73203	15.9085	-33.0915					500.1	708.431	609.431	634.86
745	124.4	92	53.1	298.1	103.806	51.681	13.306	943.7	23.732	3.9085	-41.0915					505.1	724.002	601.574	630.86
750	116.4	109	66.1	300.1	104.52	58.3952	22.0202	950.1	19.2876	9.46405	-16.5359					510.1	729.288	606.002	632.288
755	101.4	71	68.1	302	111.806	85.681	27.306	956.4	11.732	-41.0915	-24.0915					515.1	727.717	610.002	638.431
760	92.4	67	72.1	304	88.2345	76.1095	43.7345	962.7	13.8431	-3.98039	-41.9804					520.1	699.574	604.288	632.002
765	103.4	61	62.1	306.1	90.9488	78.8238	45.4488	969.1	7.62092	-2.20261	-28.2026					525.1	702.86	583.717	633.288
770	103.4	41	52.1	308.1	117.949	72.8238	50.4488	975.4	-3.15686	-1.98039	-12.9804					530.1	732.574	575.288	613.86
775	89.4	60	67.1	310.1	94.0917	71.9667	34.5917	981.7	30.5098	5.68627	-2.31373					535.1	714.288	590.431	623.288
780	79.4	46	37.1	312.1	102.377	69.2524	22.8774	988.1	-14.0458	-20.8693	-22.8693					540.1	704.86	567.002	617.002
785	99.4	66	53.1	314	93.806	63.681	30.306	994.4	10.1765	-10.6471	-70.6471					545.1	695.574	572.86	594.002
790	101.4	57	50.1	316	79.9488	48.8238	18.4488	1000.7	15.2876	1.46405	-46.5359					550.1	685.717	566.145	612.717
795	71.4	56	46.1	318	82.6631	61.5381	34.1631	1007.1	16.0654	14.2418	-29.7582					555.1	681.574	575.288	610.717
800	99.4	79	83.1	320.1	93.5202	66.3952	-3.97976	1013.4	23.3987	6.57516	-34.4248					560.1	673.431	565.574	597.717
805	77.4	60	53.1	322.1	81.3774	63.2524	13.8774	1019.7	19.2876	-25.5359	-37.5359					565.1	650.574	559.574	596.717
810	80.4	55	52.1	324	101.092	57.9667	-11.4083	1026.1	25.8431	-16.9804	-22.9804					570.1	632.002	583.288	578.574
815	76.4	58	47.1	326.1	104.092	77.9667	16.5917	1032.4	38.6209	-9.20261	-45.2026					575.1	660.002	541.145	570.288
820	85.4	68	42.1	328.1	99.2345	40.1095	12.7345	1038.7	-17.9346	-42.7582	-64.7582					580.1	655.288	524.145	561.288
825	70.4	64	36.1	330	79.5202	44.3952	11.0202	1045.1	-31.6013	-26.4248	-76.4248					585.1	649.717	514.288	593.574
830	73.4	71	36.1	332.1	56.6631	83.5381	26.1631	1051.4	1.17647	-39.6471	-59.6471					590.1	653.288	548.431	554.86
835	69.4	44	25.1	334.1	76.0917	47.9667	-0.408333	1057.7	34.2876	-12.5359	-47.5359					595.1	621.431	520.145	582.002
840	79.4	49	33.1	336	84.2345	38.1095	9.73452	1064.1	-11.3791	-8.20261	-62.2026					600.1	629.002	515.574	567.431
845	59.4	47	58.1	338.1	76.806	49.681	43.306	1070.4	-0.934641	-12.7582	-38.7582					605.1	644.86	529.431	556.574
850	66.4	60	44.1	340.1	56.3774	59.2524	18.8774	1076.7	-14.9346	-4.75817	-64.7582					610.1	636.145	521.431	542.574
855	66.4	34	34.1	342.1	70.6631	68.5381	39.1631	1083.1	-1.71242	3.46405	-28.5359					615.1	621.288	521.288	550.002
860	77.4	45	56.1	344	91.2345	39.1095	-1.26548	1089.4	-6.60131	-34.4248	-39.4248					620.1	625.574	515.86	557.717
865	70.4	44	36.1	346.1	26.9488	54.8238	-7.55119	1095.7	21.3987	15.5752	-9.42484					625.1	623.574	538.86	540.288
870	87.4	56	30.1	348.1	83.0917	50.9667	16.5917	1102.1	16.6209	-16.2026	-28.2026					630.1	600.288	542.288	550.717
875	68.4	56	27.1	350	48.0917	27.9667	-22.4083	1108.4	33.732	-21.0915	4.9085					635.1	638.145	547.431	556.717
880	76.4	53	43.1	352.1	57.806	28.681	9.30595	1114.7	17.1765	-4.64706	-8.64706					640.1	632.145	555.002	509.86
885	73.4	32	47.1	354.1	90.0917	27.9667	35.5917	1121.1	40.9542	-5.86928	-41.8693					645.1	617.288	480.288	533.002
890	83.4	47	51.1	356.1	38.5202	31.3952	16.0202	1127.4	-4.60131	10.5752	-49.4248					650.1	612.431	491.86	508.145
895	81.4	68	33.1	358.1	65.0917	40.9667	21.5917	1133.8	-4.37908	-9.20261	-16.2026					655.1	610.145	484.288	543.717
900	55.4	48	39.1	360.1	48.5202	46.3952	-7.97976	1140.1	19.8431	5.01961	-35.9804					660.1	595.574	458.002	507.717
905	71.4	49	58.1	362.1	53.2345	15.1095	-16.2655	1146.4	13.1765	8.35294	-7.64706					665.1	598.431	490.002	500.431
910	79.4	26	32.1	364	60.3774	28.2524	1.87738	1152.8	5.39869	-6.42484	-27.4248					670.1	605.431	487.717	495.717
915	83.4	47	39.1	366.1	31.9488	8.82381	8.44881	1159.1	-10.9346	28.2418	-37.7582					675.1	592.288	465.717	480.431
920	59.4	30	40.1	368.1	34.6631	29.5381	-3.8369	1165.4	3.17647	10.3529	-36.6471					680.1	592.86	459.717	503.431
925	52.4	37	49.1	370.1	50.3774	26.2524	1.87738	1171.8	17.732	-6.0915	-39.0915					685.1	604.86	464.717	499.002
930	77.4	45	41.1	372.1	32.0917	19.9667	-2.40833	1178.1	-5.93464	-21.7582	-21.7582					690.1	616.288	464.574	507.86
935	78.4	35	32.1	374.1	44.5202	40.3952	3.02024	1184.4	4.84314	-13.9804	-44.9804					695.1	570.431	498.288	501.86
940	73.4	39	26.1	376	39.0917	33.9667	-9.40833	1190.8	-34.8235	-32.6471	-22.6471					700.1	587.002	447.288	512.145
945	63.4	31	19.1	378.1	40.0917	55.9667	-17.4083	1197.1	-21.1569	1.01961	-19.9804					705.1	580.288	470.574	480.145
950	79.4	22	23.1	380.1	44.2345	8.10952	26.7345	1203.4	-13.7124	-5.53595	-50.5359					710.1	576.86	456.86	489.574
955	70.4	13	31.1	382	11.2345	23.1095	18.7345	1209.8	16.732	8.9085	-41.0915					715.1	552.288	449.002	500.431
960	69.4	27	30.1	384	41.9488	30.8238	20.4488	1216.1	-47.3791	-15.2026	-19.2026					720.1	564.002	469.431	497.288
965	47.4	23	15.1	386.1	25.5202	20.3952	0.0202381	1222.4	8.73203	-22.0915	-85.0915					725.1	554.002	468.574	465.288
970	42.4	36	17.1	388.1	7.6631	19.5381	-22.8369	1228.7	-39.268	-21.0915	-51.0915					730.1	581.717	464.574	458.717
975	58.4	31	26.1	390.1	35.6631	4.5381	11.1631	1235.1	5.06536	-15.7582	-41.7582					735.1	558.717	473.002	481.431
980	66.4	29	8.1	392.1	44.806	24.681	-3.69405	1241.4	-2.71242	-10.5359	-37.5359					740.1	556.717	483.717	461.574
985	62.4	23	18.1	394.1	51.6631	30.5381	-17.8369	1247.7	-22.3791	6.79739	-52.2026					745.1	569.717	482.288	481.431
990	70.4	31	26.1	396	39.806	10.681	-2.69405	1254.1	-3.71242	-39.5359	-34.5359					750.1	555.574	444.717	473.86
995	54.4	48	37.1	398.1	12.2345	7.10952	-0.265476	1260.4	0.954248	-35.8693	-35.8693					755.1	549.288	469.717	457.717
1000	68.4	28	33.1	400.1	20.2345	-8.89048	-5.26548	1266.8	5.5098	-27.3137	-28.3137					760.1	546.288	462.86	474.574
1005	76.4	37	9.1	402.1	53.6631	15.5381	-1.8369	1273.1	-11.3791	-0.202614	-16.2026					765.1	536.574	462.002	478.86
1010	53.4	20	18.1	404.1	13.806	-3.31905	-10.694	1279.4	-5.71242	-1.53595	-20.5359					770.1	518.86	459.145	467.431
1015	70.4	39	26.1	406.1	-0.194048	17.681	4.30595	1285.8	42.1765	-31.6471	-32.6471					775.1	522.002	452.717	472.574
1020	65.4	10	11.1	408.1	-7.47976	-2.60476	-15.9798	1292.1	-9.93464	-4.75817	-36.7582					780.1	516.431	441.717	477.288
1025	53.4	46	34.1	410.1	4.80595	5.68095	-1.69405	1298.4	30.0654	19.2418	-41.7582					785.1	516.574	453.431	450.86
1030	65.4	27	23.1	412.1	14.6631	2.5381	-20.8369	1304.8	16.3987	3.57516	-14.4248					790.1	512.574	446.717	468.574
1035	48.4	45	27.1	414.1	13.0917	23.9667	-29.4083	1311.1	2.17647	-20.6471	-27.6471					795.1	514.002	446.431	436.574
1040	69.4	26	38.1	416	-7.05119	37.8238	-23.5512	1317.4	-4.4902	-22.3137	-8.31373					800.1	527.717	429.431	453.145
1045	72.4	38	42.1	418.1	7.52024	26.3952	-20.9798	1323.8	14.3987	14.5752	-10.4248					805.1	538.288	440.002	454.431
1050	44.4	40	23.1	420.1	34.2345	5.10952	-14.2655	1330.1	9.62092	-14.2026	-14.2026					810.1	528.717	431.86	455.431
1055	52.4	36	34.1	422.1	12.806	-21.319	-18.694	1336.4	13.6209	6.79739	-27.2026					815.1	520.717	440.86	460.574
1060	49.4	17	30.1	424.1	-5.62262	-15.7476	-9.12262	1342.8	2.39869	-13.4248	-24.4248					820.1	499.86	461.145	444.717
1065	68.4	20	21.1	426.1	9.6631	-8.4619	-13.8369	1349.1	1.84314	-27.9804	-48.9804					825.1	517.002	452.145	420.86
1070	42.4	26	8.1	428.1	2.80595	1.68095	-38.694	1355.4	-2.26797	19.9085	0.908497					830.1	492.145	445.574	433.717
1075	45.4	27	15.1	430.1	-11.9083	-17.0333	-19.4083	1361.8	2.62092	8.79739	-31.2026					835.1	505.717	460.431	426.574
1080	65.4	17	11.1	432.1	-11.4798	-13.6048	-27.9798	1368.1	8.06536	23.2418	-31.7582					840.1	488.717	436.288	416.145
1085	56.4	20	3.1	434.1	10.6631	-18.4619	-13.8369	1374.4	-9.4902	-2.31373	-45.3137					845.1	504.431	441.288	423.86
1090	42.4	39	2.1	436.1	-12.9083	-28.0333	-43.4083	1380.8	-13.1569	-12.9804	-25.9804					850.1	476.717	422.717	433.431
1095	52.4	31	30.1	438.1	-35.0512	-21.1762	-19.5512	1387.1	-1.4902	2.68627	-21.3137					855.1	467.431	407.431	421.431
1100	39.4	38	20.1	440.1	7.80595	-17.319	-50.694	1393.5	4.28758	-0.535948	-7.53595					860.1	491.431	435.574	431.574
1105	51.4	7	21.1	442.1	-13.0512	-24.1762	-25.5512	1399.8	11.2876	0.464052	-30.5359					865.1	486.002	449.431	426.145
1110	47.4	24	-11.9	444.1	14.6631	-9.4619	-7.8369	1406.1	9.06536	8.24183	-2.75817					870.1	488.86	426.86	442.574
1115	55.4	36	2.1	446.1	-20.6226	-21.7476	-16.1226	1412.5	0.732026	0.908497	-33.0915					875.1	501.86	424.717	426.002
1120	25.4	18	28.1	448.1	-27.9083	-26.0333	-27.4083	1418.8	22.6209	6.79739	-27.2026					880.1	480.145	405.574	426.717
1125	26.4	29	11.1	450.1	17.9488	-19.1762	-31.5512	1425.1	-12.1569	30.0196	-22.9804					885.1	465.145	426.86	417.145
1130	32.4	26	21.1	452.1	10.0917	-12.0333	-27.4083	1431.5	-1.82353	-2.64706	-22.6471					890.1	491.574	450.431	440.288
1135.9	29.4	29	11.1	454.1	11.0917	-33.0333	-29.4083	1437.8	29.8431	51.0196	8.01961					895.1	499.431	429.574	420.717
1140.7	19.4	30	-1.9	456.1	-18.4798	-27.6048	-26.9798	1444.1	13.5098	-2.31373	-27.3137					900.1	472.288	400.288	407.574
1145.5	26.4	38	32.1	458.1	-21.6226	-5.74762	-40.1226	1450.5	18.0654	36.2418	-28.7582					905.1	474.288	421.86	388.002
1150.2	38.4	42	6.1	460.1	-9.76548	-6.89048	-29.2655	1456.8	20.5098	-0.313725	2.68627					910.1	490.717	445.574	397.145
1155	47.4	28	4.1	462.1	-5.76548	-9.89048	-24.2655	1463.1	-6.4902	-12.3137	-20.3137					915.1	486.431	439.574	399.145
1160	12.4	37	32.1	464.1	-17.6226	-61.7476	-31.1226	1469.5	-15.6013	-10.4248	-24.4248					920.1	441.574	444.145	387.002
1165	24.4	26	-7.9	466.1	-15.194	-31.319	-42.694	1475.8	12.8431	-28.9804	-29.9804					925.1	474.431	422.431	403.431
1170	15.4	16	8.1	468.1	-22.6226	-36.7476	-36.1226	1482.1	-3.82353	-9.64706	-36.6471					930.1	432.86	435.431	389.145
1175	37.4	22	-7.9	470.1	-44.194	-19.319	-44.694	1488.5	-13.4902	-6.31373	-29.3137					935.1	454.717	429.574	409.717
1180	41.4	20	17.1	472.1	-35.3369	-36.4619	-43.8369	1494.8	-14.8235	-26.6471	-40.6471					940.1	436.574	419.717	379.574
1185	11.4	33	2.1	474.1	-29.7655	-57.8905	-24.2655	1501.1	-34.4902	-36.3137	-16.3137					945.1	425.86	429.86	380.288
1190	21.4	11	26.1	476.1	-32.9083	-24.0333	-30.4083	1507.5	3.06536	-2.75817	-33.7582					950.1	470.431	414.717	409.288
1195	51.4	18	-16.9	478.1	-46.3369	-34.4619	-47.8369	1513.8	-24.8235	4.35294	-47.6471					955.1	456.574	404.574	399.288
1200	22.4	27	18.1	480.1	-51.9083	-44.0333	-38.4083	1520.1	-5.26797	-9.0915	-57.0915					960.1	444.288	416.145	379.002
1205	30.4	20	25.1		-34.4798	-44.6048	-31.9798	1526.5	7.95425	7.13072	-28.8693					965.1	474.86	395.86	378.002
1210	15.4	5	21.1					1532.8	-1.60131	-46.4248	-20.4248					970.1	453.574	393.431	406.431
1215	4.4	23	7.1					1539.1	-24.268	2.9085	-5.0915					975.1	454.574	419.431	355.145
1220	14.4	29	19.1					1545.5	8.95425	24.1307	-18.8693					980.1	449.145	413.574	373.431
1225	8.4	28	-4.9					1551.8	18.2876	0.464052	-0.535948					985.1	446.431	399.145	377.86
1230	6.4	19	-10.9					1558.1	5.95425	34.1307	-3.86928					990.1	443.431	408.574	378.574
1235	11.4	17	10.1													995.1	463.574	433.002	395.574
1240	1.4	28	4.1													1000.1	443.717	401.717	391.717
1245	15.4	24	21.1													1005.1	394.86	429.145	389.002
1250	18.4	24	-1.9													1010.1	415.717	409.288	366.431
1255	19.4	14	40.1													1015.1	420.574	409.717	380.574
1260	12.4	34	9.1													1020.1	429.145	361.574	389.288
1265	39.4	18	27.1													1025.1	418.86	417.002	389.145
1270	-1.6	-4	18.1													1030.1	431.431	400.145	381.002
1275	-7.6	16	25.1													1035.1	445.431	415.145	374.717
1280	12.4	20	13.1													1040.1	419.574	412.002	373.717
1285	20.4	12	34.1													1045.1	423.145	397.431	394.86
1290	31.4	20	30.1													1050.1	436.574	394.145	362.145
1295	4.4	23	-7.9													1055.1	439.002	388.717	377.288
1300	23.4	15	-19.9													1060.1	433.717	395.574	381.717
1305	28.4	22	13.1													1065.1	430.145	380.288	377.86
1310	8.4	31	10.1													1070.1	422.288	391.288	358.431
1315	18.4	35	12.1													1075.2	412.717	413.288	341.002
1320	25.4	32	25.1													1080.1	397.574	420.002	356.288
1325	9.4	10	21.1													1085.2	422.002	396.002	370.86
1330	1.4	6	-3.9													1090.2	402.145	393.431	366.574
1335	22.4	22	-4.9													1095.2	423.145	393.145	342.717
1340	9.4	18	2.1													1100.1	387.002	404.431	359.717
1345	20.4	11	21.1													1105.2	410.431	370.86	360.431
1350	30.4	34	6.1													1110.1	427.145	396.574	333.717
1355	18.4	11	-2.9													1115.1	418.717	392.574	360.145
1360	-0.6	14	-7.9													1120.2	392.574	403.717	362.717
1365	54.4	19	14.1													1125.1	403.288	366.002	350.145
1370	31.4	-2	-6.9													1130.2	407.288	396.431	337.86
1375	9.4	23	24.1													1135.1	396.288	395.574	362.002
1380	1.4	28	-12.9													1140.2	400.002	381.288	339.574
1385	5.4	24	-5.9													1145.1	400.002	370.145	334.288
1390	35.4	31	14.1													1150.2	412.431	398.002	343.002
1395	16.4	24	25.1													1155.2	387.145	373.717	360.717
1400	11.4	9	15.1													1160.2	409.431	380.717	340.145
1405	19.4	42	9.1													1165.2	386.86	400.86	343.717
1410	8.4	18	30.1													1170.2	399.574	378.145	349.717
1415	23.4	27	29.1													1175.2	387.574	368.288	354.86
1420	11.4	19	22.1													1180.2	397.717	387.717	347.86
1425	18.4	3	12.1													1185.2	373.002	380.86	345.574
1430	18.4	12	6.1													1190.2	394.431	385.431	338.145
1435	12.4	11	16.1													1195.2	389.574	373.002	346.288
1440	34.4	16	11.1													1200.2	399.288	384.288	335.288
1445	24.4	10	4.1													1205.2	378.145	405.86	334.431
1450	18.4	6	7.1													1210.2	388.002	385.574	355.288
1455	39.4	15	11.1													1215.2	375.717	383.717	336.431
1460	32.4	12	4.1													1220.2	361.717	358.717	339.86
1465	11.4	16	0.1													1225.2	378.86	371.431	351.86
1470	27.4	6	-4.9													1230.2	381.145	380.717	350.288
1475	33.4	3	-1.9													1235.2	372.288	367.145	316.431
1480	24.4	3	-12.9													1240.2	378.717	387.717	355.431
1485	32.4	22	15.1													1245.2	364.86	373.145	334.145
1490	14.4	13	-46.9													1250.2	370.431	365.86	322.431
1495	9.4	28	-9.9													1255.2	377.002	375.002	322.288
1500	-4.6	34	2.1													1260.2	357.288	387.574	332.717
1505	1.4	29	3.1													1265.2	360.86	372.288	315.574
1510	21.4	9	-1.9													1270.2	398.574	340.002	339.145
1515	8.4	0	3.1													1275.2	372.717	374.717	335.86
1520	6.4	-4	-4.9													1280.2	362.717	375.145	345.431
1525	21.4	-8	-16.9													1285.2	389.431	371.717	334.002
1530	-7.6	10	-23.9													1290.2	384.717	367.717	326.288
1535	-11.6	-1	13.1													1295.2	369.145	381.86	321.431
1540	-6.6	0	2.1													1300.2	362.717	367.86	320.717
1545	2.4	-4	0.1													1305.2	353.145	382.574	338.145
1550	6.4	-12	11.1													1310.2	364.86	377.145	320.288
1555	-22.6	15	-1.9													1315.2	368.002	364.288	309.717
1560	3.4	4	18.1													1320.2	352.574	387.288	306.574
1565	8.4	25	0.1													1325.2	364.288	388.431	306.431
1570	8.4	18	-16.9													1330.2	371.002	368.288	333.574
1575																1335.2	356.717	367.431	317.288
																1340.2	374.145	355.86	317.002
																1345.2	355.717	373.86	329.717
																1350.2	358.717	377.288	294.574
																1355.2	359.86	371.431	334.717
																1360.2	357.86	359.431	326.717
																1365.2	350.574	369.145	311.145
																1370.2	344.145	360.431	304.002
																1375.2	348.288	379.288	300.86
																1380.2	365.288	356.717	314.86
																1385.2	365.431	392.574	272.002
																1390.2	349.288	349.145	298.431
																1395.2	357.431	370.86	316.002
																1400.2	354.86	363.431	305.431
																1405.2	319.86	364.002	300.288
																1410.2	370.288	358.288	324.86
																1415.2	353.431	365.431	302.717
																1420.2	346.431	363.717	309.288
																1425.2	360.145	373.145	276.717
																1430.2	357.431	386.288	310.145
																1435.2	343.288	343.717	284.86
																1440.2	353.717	360.574	311.288
																1445.2	344.574	336.431	284.002
																1450.2	351.145	384.574	268.431
																1455.2	358.86	355.288	319.002
																1460.2	348.431	355.002	288.288
																1465.2	338.002	340.717	303.288
																1470.2	333.288	356.574	296.288
																1475.2	344.431	379.717	327.431
																1480.2	337.717	342.717	279.86
																1485.2	336.145	339.145	288.86
																1490.2	316.288	370.002	284.86
																1495.2	314.717	350.86	285.145
																1500.2	309.574	352.86	303.002
																1505.2	327.431	341.002	282.288
																1510.2	333.574	335.431	304.145
																1515.2	313.288	352.002	282.288
																1520.2	321.002	354.431	299.002
																1525.2	338.717	345.288	301.145
																1530.2	322.574	356.86	297.717
																1535.2	344.717	332.717	287.86
																1540.2	348.717	346.288	283.288
																1545.2	316.145	332.717	280.717
																1550.2	330.002	331.145	288.145
																1555.2	319.86	348.86	281.002
																1560.2	348.86	347.288	303.717
																1565.2	316.002	329.002	285.145
																1570.2	314.431	351.431	253.288
																1575.2	311.002	357.002	268.86
																1580.2	303.431	363.288	295.145
																1585.2	321.288	356.288	285.86
																1590.2	321.86	362.288	284.145

## Sheet: Fig 1F
Time (sec)	[Q205L]	[Q205L]	[Q205L]	Time (sec)	[S47G]	[S47G]	[S47G]	Time (sec)	[G203R]	[G203R]	[G203R]	Time (sec)	[R209C]	[R209C]	[R209C]	Time (sec)	[A227V]	[A227V]	[A227V]	Time (sec)	[Y231C]	[Y231C]	[Y231C]	Time (sec)	[E246K]	[E246K]	[E246K]
0	0	0	0	0	0	0	0	0	0	0	0	0	83	63	-6	0	0	0	0	0	190	134	275	0	238	-39	121
5	216	278	262	1	139.217	166.217	95.2167	1	10.2167	362.217	216.217	6.3	411.875	378.875	475.875	1	-20.7833	-0.783333	-229.783	6.3	248.875	173.875	262.875	6.3	528.875	432.875	492.875
10	486	515	455	2	437.502	365.502	375.502	2	292.502	647.502	440.502	12.7	609.875	546.875	742.875	2	6.50238	-15.4976	-72.4976	12.7	281.875	201.875	302.875	12.7	777.875	808.875	790.875
15	595	698	626	3	597.788	489.788	507.788	3	475.788	895.788	663.788	19	732.25	721.25	924.25	3	93.7881	145.788	37.7881	19	315.25	248.25	301.25	19	990.25	1075.25	1006.25
20	729	890	776	4	708.645	615.645	708.645	4	675.645	1088.65	861.645	25.3	851	809	1007	4	163.645	215.645	128.645	25.3	350	241	334	25.3	1123	1278	1174
25	834	1012	898	5	875.502	725.502	764.502	5	845.502	1267.5	1052.5	31.7	888.75	916.75	1087.75	5	229.502	278.502	162.502	31.7	371.75	256.75	333.75	31.7	1248.75	1448.75	1341.75
30	948	1106	1026	6	984.931	792.931	917.931	6	946.931	1422.93	1233.93	38	892.5	952.5	1118.5	6	236.931	323.931	242.931	38	356.5	269.5	352.5	38	1372.5	1577.5	1396.5
35	1048	1211	1133	7	1019.5	850.502	1023.5	7	1027.5	1573.5	1338.5	44.3	934.25	994.25	1150.25	7	311.502	357.502	320.502	44.3	388.25	314.25	354.25	44.3	1455.25	1639.25	1495.25
40	1142	1306	1175	8	1068.93	931.931	1068.93	8	1223.93	1678.93	1453.93	50.7	938.5	1016.5	1130.5	8	335.931	352.931	398.931	50.7	407.5	330.5	386.5	50.7	1527.5	1685.5	1526.5
45	1205	1382	1287	9	1119.93	939.931	1107.93	9	1328.93	1794.93	1589.93	57	967.125	1056.12	1182.12	9	370.931	355.931	418.931	57	406.125	304.125	379.125	57	1571.12	1737.12	1605.12
50	1268	1520	1365	10	1166.22	957.217	1104.22	10	1430.22	1911.22	1639.22	63.3	961.625	1067.62	1166.62	10	458.217	444.217	482.217	63.3	444.625	318.625	392.625	63.3	1602.62	1792.62	1629.62
55	1323	1602	1432	11	1137.07	1020.07	1172.07	11	1459.07	1998.07	1742.07	69.7	995.625	1046.62	1185.62	11	465.074	465.074	467.074	69.7	432.625	347.625	380.625	69.7	1639.62	1789.62	1668.62
60	1388	1635	1508	12	1200.93	1051.93	1242.93	12	1529.93	2060.93	1802.93	76	984.25	1064.25	1162.25	12	492.931	488.931	528.931	76	435.25	358.25	381.25	76	1661.25	1822.25	1670.25
65	1480	1689	1587	13	1243.79	1081.79	1135.79	13	1597.79	2107.79	1848.79	82.3	990.25	1085.25	1168.25	13	518.788	542.788	609.788	82.3	438.25	345.25	390.25	82.3	1675.25	1811.25	1697.25
70	1508	1814	1636	14	1231.93	1124.93	1280.93	14	1655.93	2177.93	1899.93	88.7	991.25	1105.25	1185.25	14	575.931	565.931	617.931	88.7	436.25	329.25	399.25	88.7	1684.25	1833.25	1683.25
75	1568	1803	1637	15	1265.22	1156.22	1280.22	15	1656.22	2222.22	1992.22	95	973.25	1075.25	1185.25	15	537.217	575.217	660.217	95	455.25	348.25	424.25	95	1699.25	1827.25	1686.25
80	1619	1841	1713	16	1239.65	1158.65	1325.65	16	1718.65	2264.65	2028.65	101.3	1001	1062	1166	16	588.645	589.645	676.645	101.3	448	364	469	101.3	1734	1835	1717
85	1662	1947	1789	17	1276.65	1217.65	1318.65	17	1726.65	2336.65	2030.65	107.6	980.375	1085.38	1168.38	17	610.645	607.645	744.645	107.6	437.375	371.375	417.375	107.6	1736.38	1809.38	1708.38
90	1679	1946	1810	18	1299.79	1204.79	1283.79	18	1780.79	2353.79	2053.79	114	987.125	1073.12	1179.12	18	623.788	614.788	762.788	114	434.125	379.125	403.125	114	1713.12	1815.12	1686.12
95	1705	2012	1825	19	1291.93	1197.93	1331.93	19	1783.93	2355.93	2049.93	120.3	976.125	1073.12	1154.12	19	672.931	651.931	757.931	120.3	448.125	374.125	444.125	120.3	1739.12	1826.12	1728.12
100	1793	2077	1892	20	1346.65	1193.65	1324.65	20	1811.65	2428.65	2103.65	126.6	979.5	1073.5	1157.5	20	660.645	673.645	774.645	126.6	457.5	356.5	432.5	126.6	1749.5	1831.5	1716.5
105	1868	2109	1884	21	1299.36	1182.36	1318.36	21	1811.36	2406.36	2148.36	133	988.625	1072.62	1166.62	21	680.36	712.36	763.36	133	445.625	347.625	439.625	133	1711.62	1805.62	1682.62
110	1804	2085	1959	22	1320.07	1209.07	1318.07	22	1799.07	2459.07	2119.07	139.3	970.625	1064.62	1154.62	22	735.074	660.074	794.074	139.3	457.625	380.625	432.625	139.3	1728.62	1793.62	1702.62
115	1827	2167	1984	23	1291.79	1227.79	1336.79	23	1811.79	2416.79	2143.79	145.6	974.5	1068.5	1123.5	23	741.788	669.788	819.788	145.6	446.5	366.5	405.5	145.6	1723.5	1806.5	1667.5
120	1909	2139	1970	24	1327.65	1209.65	1315.65	24	1878.65	2435.65	2141.65	151.9	968	1080	1164	24	736.645	716.645	805.645	151.9	467	361	429	151.9	1715	1790	1688
125	1869	2232	2034	25	1262.65	1207.65	1320.65	25	1893.65	2484.65	2139.65	158.3	949.75	1050.75	1145.75	25	725.645	744.645	823.645	158.3	469.75	395.75	415.75	158.3	1691.75	1782.75	1683.75
130	1904	2255	2064	26	1333.22	1228.22	1355.22	26	1847.22	2455.22	2153.22	164.6	981	1057	1153	26	729.217	761.217	850.217	164.6	451	375	435	164.6	1680	1773	1678
135	1946	2314	2040	27	1285.93	1237.93	1365.93	27	1879.93	2461.93	2151.93	170.9	984.625	1060.62	1125.62	27	794.931	760.931	807.931	170.9	464.625	401.625	438.625	170.9	1692.62	1772.62	1648.62
140	1969	2301	2134	28	1289.36	1271.36	1323.36	28	1917.36	2501.36	2217.36	177.3	983.125	1030.12	1138.12	28	797.36	750.36	852.36	177.3	447.125	356.125	421.125	177.3	1684.12	1734.12	1660.12
145	1938	2358	2154	29	1281.36	1227.36	1292.36	29	1915.36	2503.36	2213.36	183.6	958.5	1053.5	1115.5	29	777.36	810.36	840.36	183.6	427.5	355.5	429.5	183.6	1665.5	1735.5	1629.5
150	2016	2393	2118	30	1291.93	1205.93	1367.93	30	1948.93	2495.93	2203.93	189.9	959.25	1038.25	1122.25	30	807.931	836.931	840.931	189.9	435.25	374.25	435.25	189.9	1650.25	1745.25	1632.25
155	2008	2397	2189	31	1303.36	1208.36	1279.36	31	1865.36	2500.36	2215.36	196.3	943.125	1034.12	1127.12	31	807.36	844.36	876.36	196.3	454.125	364.125	438.125	196.3	1664.12	1727.12	1642.12
160	2054	2407	2214	32	1317.93	1220.93	1328.93	32	1946.93	2523.93	2209.93	202.6	931.25	1051.25	1108.25	32	829.931	856.931	929.931	202.6	452.25	376.25	422.25	202.6	1642.25	1725.25	1596.25
165	2053	2437	2203	33	1298.5	1218.5	1370.5	33	1916.5	2511.5	2239.5	208.9	950.25	1046.25	1120.25	33	817.502	848.502	913.502	208.9	454.25	389.25	432.25	208.9	1626.25	1681.25	1632.25
170	2079	2422	2217	34	1317.65	1234.65	1351.65	34	1913.65	2532.65	2256.65	215.3	947.25	1033.25	1120.25	34	859.645	861.645	929.645	215.3	462.25	379.25	416.25	215.3	1619.25	1696.25	1583.25
175	2136	2496	2256	35	1288.93	1230.93	1322.93	35	1915.93	2516.93	2207.93	221.6	937.75	1003.75	1114.75	35	880.931	870.931	946.931	221.6	454.75	336.75	416.75	221.6	1610.75	1657.75	1584.75
180	2127	2510	2290	36	1308.79	1205.79	1336.79	36	1866.79	2519.79	2246.79	227.9	945.125	1034.12	1103.12	36	860.788	873.788	944.788	227.9	435.125	336.125	438.125	227.9	1585.12	1685.12	1591.12
185	2131	2513	2301	37	1284.79	1235.79	1341.79	37	1916.79	2492.79	2236.79	234.3	937.25	1024.25	1105.25	37	853.788	874.788	900.788	234.3	443.25	333.25	423.25	234.3	1594.25	1659.25	1565.25
190	2102	2516	2287	38	1293.79	1241.79	1297.79	38	1919.79	2506.79	2189.79	240.6	911.625	1032.62	1106.62	38	900.788	854.788	936.788	240.6	434.625	326.625	417.625	240.6	1592.62	1650.62	1560.62
195	2125	2494	2286	39	1253.5	1241.5	1322.5	39	1939.5	2533.5	2229.5	246.9	897.375	978.375	1073.38	39	887.502	896.502	920.502	246.9	448.375	330.375	396.375	246.9	1577.38	1665.38	1540.38
200	2137	2533	2310	40	1286.22	1239.22	1319.22	40	1907.22	2536.22	2229.22	253.3	920.5	970.5	1115.5	40	881.217	900.217	919.217	253.3	446.5	343.5	391.5	253.3	1577.5	1609.5	1545.5
205	2180	2565	2338	41	1276.93	1185.93	1338.93	41	1904.93	2506.93	2199.93	259.6	930.5	972.5	1085.5	41	899.931	871.931	952.931	259.6	425.5	340.5	415.5	259.6	1570.5	1597.5	1531.5
210	2194	2623	2327	42	1319.93	1233.93	1318.93	42	1900.93	2507.93	2228.93	265.9	902.75	986.75	1097.75	42	914.931	902.931	918.931	265.9	407.75	363.75	421.75	265.9	1551.75	1623.75	1508.75
215.1	2168	2627	2341	43	1316.5	1267.5	1331.5	43	1962.5	2527.5	2236.5	272.3	917.875	987.875	1092.88	43	927.502	940.502	972.502	272.3	440.875	349.875	410.875	272.3	1562.88	1596.88	1529.88
220	2189	2620	2377	44	1294.93	1207.93	1320.93	44	1962.93	2509.93	2247.93	278.6	911.25	994.25	1065.25	44	905.931	953.931	921.931	278.6	432.25	343.25	422.25	278.6	1541.25	1588.25	1519.25
225	2207	2643	2401	45	1305.36	1249.36	1325.36	45	1911.36	2543.36	2260.36	284.9	897.75	976.75	1082.75	45	939.36	912.36	973.36	284.9	441.75	353.75	430.75	284.9	1533.75	1578.75	1485.75
230	2255	2637	2417	46	1290.79	1242.79	1298.79	46	1945.79	2541.79	2353.79	291.3	896.75	977.75	1065.75	46	930.788	926.788	950.788	291.3	423.75	330.75	407.75	291.3	1518.75	1581.75	1496.75
235	2236	2678	2414	47	1159.07	1213.07	1320.07	47	1950.07	2544.07	2217.07	297.6	893.625	980.625	1088.62	47	951.074	985.074	960.074	297.6	434.625	338.625	438.625	297.6	1518.62	1589.62	1495.62
240	2295	2685	2370	48	1287.07	1179.07	1332.07	48	1943.07	2537.07	2216.07	304	892.125	1000.12	1090.12	48	943.074	952.074	994.074	304	439.125	366.125	443.125	304	1521.12	1578.12	1488.12
245	2258	2727	2450	49	1284.79	1230.79	1327.79	49	1898.79	2485.79	2245.79	310.3	888.75	981.75	1104.75	49	958.788	937.788	962.788	310.3	443.75	383.75	427.75	310.3	1527.75	1549.75	1465.75
250	2249	2705	2422	50	1278.93	1190.93	1294.93	50	1919.93	2518.93	2274.93	316.6	897.25	985.25	1079.25	50	981.931	957.931	944.931	316.6	449.25	365.25	421.25	316.6	1502.25	1567.25	1479.25
255	2293	2707	2439	51	1274.79	1179.79	1297.79	51	1887.79	2530.79	2300.79	322.9	905.875	976.875	1093.88	51	982.788	986.788	1015.79	322.9	423.875	338.875	414.875	322.9	1490.88	1554.88	1472.88
260.1	2290	2738	2485	52	1296.93	1262.93	1296.93	52	1921.93	2540.93	2222.93	329.3	882.25	955.25	1054.25	52	963.931	969.931	1034.93	329.3	450.25	361.25	425.25	329.3	1487.25	1544.25	1459.25
265	2293	2724	2407	53	1282.22	1229.22	1297.22	53	1895.22	2512.22	2229.22	335.6	890.625	982.625	1083.62	53	960.217	967.217	990.217	335.6	431.625	325.625	414.625	335.6	1449.62	1534.62	1459.62
270.1	2304	2708	2443	54	1287.79	1188.79	1286.79	54	1922.79	2558.79	2251.79	341.9	904.75	979.75	1049.75	54	934.788	1017.79	994.788	341.9	430.75	310.75	388.75	341.9	1458.75	1530.75	1443.75
275	2328	2754	2479	55	1300.22	1225.22	1251.22	55	1890.22	2513.22	2240.22	348.3	905.625	959.625	1031.62	55	971.217	975.217	989.217	348.3	419.625	342.625	417.625	348.3	1457.62	1509.62	1417.62
280.1	2336	2771	2485	56	1266.07	1235.07	1326.07	56	1879.07	2555.07	2240.07	354.6	902.25	969.25	1066.25	56	945.074	1011.07	990.074	354.6	417.25	343.25	405.25	354.6	1424.25	1517.25	1427.25
285	2322	2756	2542	57	1281.65	1163.65	1302.65	57	1896.65	2494.65	2245.65	360.9	876.5	950.5	1068.5	57	990.645	979.645	1008.65	360.9	414.5	315.5	416.5	360.9	1418.5	1485.5	1434.5
290.1	2357	2772	2470	58	1254.22	1209.22	1239.22	58	1899.22	2489.22	2212.22	367.3	885.625	957.625	1035.62	58	964.217	933.217	1018.22	367.3	425.625	329.625	415.625	367.3	1413.62	1503.62	1423.62
295	2300	2792	2538	59	1303.93	1178.93	1291.93	59	1865.93	2534.93	2282.93	373.6	856.875	945.875	1048.88	59	970.931	1002.93	1012.93	373.6	401.875	330.875	386.875	373.6	1431.88	1464.88	1405.88
300	2364	2755	2487	60			1288	60			2317.5	380	847.5	948.5	1038.5	60			1035.5	380	394.5	289.5	374.5	380	1397.5	1462.5	1353.5
305.1	2329	2796	2490	65			1247.43	65			2181.93	386.3	860.125	947.125	1017.12	65			999.931	386.3	393.125	332.125	395.125	386.3	1409.12	1454.12	1384.12
310.1	2351	2822	2521	70			1230.57	70			2183.07	392.6	852	924	1018	70			1039.07	392.6	420	304	378	392.6	1395	1466	1390
315.1	2346	2809	2524	75			1266.86	75			2229.36	399	851.375	921.375	1032.38	75			1055.36	399	395.375	301.375	382.375	399	1395.38	1442.38	1341.38
320	2357	2825	2539	80			1278.29	80			2160.79	405.3	839.5	905.5	1046.5	80			1101.79	405.3	415.5	301.5	385.5	405.3	1375.5	1440.5	1339.5
325.1	2348	2794	2507	85			1265.15	85			2161.65	411.6	851.25	909.25	1016.25	85			1116.65	411.6	399.25	315.25	370.25	411.6	1358.25	1410.25	1376.25
330	2345	2795	2569	90			1227.72	90			2163.22	417.9	884.25	915.25	1028.25	90			1128.22	417.9	400.25	327.25	390.25	417.9	1356.25	1436.25	1326.25
335.1	2386	2827	2526	95			1226.86	95			2251.36	424.3	847.875	909.875	1019.88	95			1083.36	424.3	402.875	294.875	386.875	424.3	1344.88	1412.88	1340.88
340	2381	2855	2591	100			1239.86	100			2154.36	430.6	865.875	911.875	1008.88	100			1081.36	430.6	397.875	300.875	412.875	430.6	1315.88	1397.88	1348.88
345.1	2363	2836	2575	105			1220.29	105			2224.79	436.9	823.875	902.875	985.875	105			1107.79	436.9	391.875	280.875	403.875	436.9	1328.88	1381.88	1315.88
350	2347	2860	2565	110			1262	110			2162.5	443.3	857.25	905.25	1011.25	110			1088.5	443.3	397.25	294.25	399.25	443.3	1317.25	1400.25	1300.25
355.1	2414	2886	2537	115			1223.15	115			2159.65	449.6	846.125	904.125	990.125	115			1094.65	449.6	388.125	309.125	371.125	449.6	1315.12	1387.12	1298.12
360	2408	2866	2637	120			1216.57	120			2164.07	456	821	907	1013	120			1144.07	456	392	276	374	456	1309	1386	1288
365.1	2386	2925	2584	125			1211.86	125			2198.36	462.3	821.875	881.875	976.875	125			1085.36	462.3	391.875	273.875	357.875	462.3	1272.88	1383.88	1288.88
370	2392	2870	2551	130			1222.86	130			2224.36	468.6	822.75	914.75	974.75	130			1079.36	468.6	388.75	265.75	354.75	468.6	1288.75	1346.75	1288.75
375.1	2351	2883	2660	135			1213	135			2148.5	475	814.375	873.375	977.375	135			1083.5	475	382.375	295.375	351.375	475	1286.38	1342.38	1267.38
380.1	2417	2896	2629	140			1201	140			2121.5	481.3	826.375	873.375	970.375	140			1093.5	481.3	389.375	305.375	366.375	481.3	1261.38	1353.38	1236.38
385.1	2411	2896	2601	145			1189.72	145			2201.22	487.6	821.875	882.875	983.875	145			1053.22	487.6	385.875	287.875	361.875	487.6	1269.88	1331.88	1231.88
390.1	2447	2926	2581	150			1231.86	150			2143.36	494	811.875	884.875	977.875	150			1098.36	494	381.875	274.875	361.875	494	1258.88	1322.88	1244.88
395.1	2428	2900	2619	155			1187.15	155			2131.65	500.3	827.125	872.125	976.125	155			1087.65	500.3	388.125	291.125	356.125	500.3	1256.12	1298.12	1237.12
400.1	2395	2931	2617	160			1186.43	160			2152.93	506.6	809.125	859.125	964.125	160			1092.93	506.6	379.125	301.125	362.125	506.6	1240.12	1324.12	1257.12
405.1	2413	2932	2599	165			1149	165			2105.5	513	820.75	895.75	969.75	165			1068.5	513	402.75	299.75	359.75	513	1228.75	1325.75	1206.75
410.1	2440	2940	2603	170			1148.86	170			2151.36	519.3	819.75	871.75	946.75	170			1113.36	519.3	373.75	322.75	366.75	519.3	1220.75	1298.75	1239.75
415.1	2429	2936	2612	175			1177	175			2144.5	525.6	815	906	953	175			1127.5	525.6	373	294	360	525.6	1209	1267	1221
420.1	2421	2924	2613	180		1041	1160.86	180		2411.5	2117.36	532	809	861	952	180		1178.5	1104.36	532	371	289	363	532	1217	1303	1210
425.1	2512	2911	2603	185		994.431	1121.57	185		2419.93	2094.07	538.3	797.625	869.625	978.625	185		1138.93	1066.07	538.3	346.625	293.625	371.625	538.3	1204.62	1292.62	1185.62
430.1	2447	2880	2601	190		1038.57	1168	190		2417.07	2168.5	544.6	809.875	854.875	965.875	190		1133.07	1072.5	544.6	369.875	261.875	364.875	544.6	1196.88	1260.88	1199.88
435.1	2404	2963	2613	195		1038.86	1175.29	195		2441.36	2166.79	551	816.5	838.5	961.5	195		1137.36	1085.79	551	384.5	254.5	358.5	551	1196.5	1268.5	1170.5
440.1	2381	2948	2652	200		1006.29	1145.57	200		2459.79	2149.07	557.3	805	854	942	200		1178.79	1092.07	557.3	400	275	357	557.3	1209	1283	1200
445.1	2409	2920	2619	205		1014.15	1170.15	205		2431.65	2145.65	563.6	797.125	831.125	966.125	205		1180.65	1100.65	563.6	357.125	270.125	353.125	563.6	1185.12	1239.12	1180.12
450.1	2428	2970	2643	210		971.717	1145.15	210		2447.22	2087.65	570	807.75	844.75	971.75	210		1150.22	1061.65	570	399.75	304.75	350.75	570	1182.75	1264.75	1171.75
455.1	2451	2941	2694	215		1041.86	1102.72	215		2458.36	2130.22	576.3	783.5	862.5	965.5	215		1160.36	1084.22	576.3	347.5	293.5	334.5	576.3	1151.5	1230.5	1170.5
460.1	2430	2896	2670	220		1017.86	1107.29	220		2401.36	2142.79	582.7	806.75	838.75	950.75	220		1203.36	1034.79	582.7	362.75	269.75	356.75	582.7	1172.75	1240.75	1165.75
465.1	2423	2958	2598	225		1031.29	1142.86	225		2416.79	2188.36	589	844.75	832.75	946.75	225		1164.79	1088.36	589	388.75	274.75	335.75	589	1148.75	1225.75	1159.75
470.1	2411	2959	2638	230		1025	1100	230		2436.5	2128.5	595.3	798	821	960	230		1180.5	1085.5	595.3	346	280	325	595.3	1153	1216	1142
475.1	2442	2992	2688	235		991.145	1083.57	235		2464.65	2156.07	601.7	787.875	818.875	920.875	235		1123.65	1092.07	601.7	376.875	284.875	346.875	601.7	1149.88	1187.88	1120.88
480.1	2410	2950	2671	240	1058	999.574	1123.15	240	1839.5	2393.07	2129.65	608	793.125	818.125	944.125	240	1075.5	1183.07	1067.65	608	347.125	272.125	325.125	608	1137.12	1200.12	1143.12
485.1	2447	2959	2632	245	1017.43	863.86	1063.43	245	1834.93	2408.36	2142.93	614.3	779	823	951	245	1038.93	1177.36	1045.93	614.3	354	270	333	614.3	1117	1211	1109
490.1	2427	2947	2672	250	1075.57	996.86	1136.29	250	1852.07	2406.36	2116.79	620.7	778.25	819.25	917.25	250	1067.07	1152.36	1027.79	620.7	347.25	260.25	323.25	620.7	1131.25	1193.25	1128.25
495.1	2442	2978	2647	255	1058.86	1000	1089	255	1827.36	2408.5	2112.5	627	773.25	820.25	937.25	255	1015.36	1171.5	1050.5	627	336.25	280.25	331.25	627	1103.25	1203.25	1130.25
500.1	2438	2942	2676	260	1037.29	1007	1074.57	260	1798.79	2424.5	2100.07	633.3	772.25	815.25	928.25	260	1076.79	1146.5	1053.07	633.3	358.25	255.25	343.25	633.3	1107.25	1195.25	1075.25
505.1	2411	2961	2643	265	971.145	925.717	1096	265	1880.65	2429.22	2119.5	639.7	769.125	799.125	907.125	265	1049.65	1142.22	1066.5	639.7	349.125	258.125	334.125	639.7	1099.12	1179.12	1100.12
510.1	2437	2994	2673	270	1030.72	964.86	1110.29	270	1865.22	2377.36	2089.79	646	771.875	832.875	901.875	270	1032.22	1103.36	1015.79	646	343.875	290.875	326.875	646	1084.88	1174.88	1106.88
515.1	2474	3014	2640	275	979.86	905.145	1057.57	275	1858.36	2384.65	2098.07	652.3	751.125	814.125	905.125	275	1073.36	1098.65	1044.07	652.3	337.125	253.125	315.125	652.3	1087.12	1150.12	1071.12
520.1	2436	2977	2696	280	999.86	972.431	1014.57	280	1848.36	2408.93	2116.07	658.7	748.125	799.125	919.125	280	1059.36	1129.93	1051.07	658.7	319.125	242.125	341.125	658.7	1061.12	1166.12	1079.12
525.1	2474	2997	2709	285	1020.29	976.002	1072.72	285	1816.79	2411.5	2103.22	665	733.75	784.75	901.75	285	1055.79	1116.5	1036.22	665	316.75	251.75	299.75	665	1109.75	1139.75	1066.75
530.1	2475	3032	2649	290	1060	983.86	1081.86	290	1792.5	2397.36	2128.36	671.3	745.125	774.125	892.125	290	1065.5	1146.36	1046.36	671.3	357.125	224.125	344.125	671.3	1072.12	1123.12	1069.12
535.1	2508	3045	2671	295	976.145	941.002	1091	295	1809.65	2371.5	2095.5	677.7	751	777	921	295	1021.65	1131.5	1074.5	677.7	314	249	299	677.7	1051	1140	1063
540.1	2474	3003	2670	300	979.574	927.86	1057.43	300	1806.07	2379.36	2103.93	684	728.75	806.75	903.75	300	1067.07	1150.36	1031.93	684	330.75	228.75	316.75	684	1057.75	1137.75	1060.75
545.1	2521	3026	2669	305	997.86	933.574	1058	305	1819.36	2427.07	2079.5	690.4	727.75	813.75	916.75	305	1062.36	1131.07	1099.5	690.4	356.75	225.75	313.75	690.4	1062.75	1149.75	1070.75
550.1	2455	2990	2639	310	976.86	927.002	1021.29	310	1808.36	2412.5	2161.79	696.7	758.875	780.875	891.875	310	1030.36	1159.5	1052.79	696.7	331.875	246.875	319.875	696.7	1048.88	1125.88	1045.88
555.1	2511	3018	2714	315	1002	942.288	1056.43	315	1813.5	2386.79	2098.93	703	733.875	783.875	895.875	315	1021.5	1105.79	1068.93	703	335.875	241.875	294.875	703	1053.88	1125.88	1038.88
560.1	2462	3042	2661	320	987.002	919.574	1039.43	320	1802.5	2412.07	2140.93	709.4	757.75	784.75	873.75	320	1048.5	1124.07	1019.93	709.4	340.75	258.75	297.75	709.4	1047.75	1109.75	1041.75
565.1	2478	3032	2711	325.1	988.717	941.145	1043	325.1	1803.22	2394.65	2132.5	715.7	753.625	792.625	879.625	325.1	984.217	1129.65	1056.5	715.7	338.625	241.625	320.625	715.7	1031.62	1104.62	1019.62
570.1	2471	2996	2691	330	865.86	936.145	1033.29	330	1809.36	2415.65	2081.79	722	739.875	794.875	872.875	330	1036.36	1123.65	1014.79	722	304.875	238.875	297.875	722	1028.88	1083.88	1007.88
575.1	2463	3016	2697	335	973.145	950.717	1048.72	335	1794.65	2407.22	2099.22	728.4	722.125	768.125	878.125	335	1014.65	1085.22	1021.22	728.4	327.125	237.125	299.125	728.4	1006.12	1075.12	1020.12
580.1	2461	3025	2659	340	978.431	924.288	984.574	340	1758.93	2391.79	2084.07	734.7	741.75	761.75	889.75	340	995.931	1141.79	1034.07	734.7	322.75	217.75	307.75	734.7	1006.75	1069.75	998.75
585.1	2471	2981	2703	345	955.002	937.86	993.86	345	1777.5	2441.36	2087.36	741	745.5	768.5	869.5	345	1004.5	1072.36	938.36	741	323.5	207.5	284.5	741	1014.5	1071.5	990.5
590.1	2508	3031	2659	350	939.86	922.002	1058.57	350	1794.36	2367.5	2087.07	747.4	740.375	772.375	879.375	350	1016.36	1067.5	1009.07	747.4	333.375	263.375	319.375	747.4	984.375	1057.38	989.375
595.1	2481	2959	2668	355	942.002	953.574	1016.29	355	1752.5	2428.07	2051.79	753.7	722.5	765.5	862.5	355	1009.5	1141.07	1023.79	753.7	313.5	242.5	304.5	753.7	982.5	1082.5	991.5
600.1	2447	3052	2666	360	963.86	868.145	998.86	360	1788.36	2372.65	2061.36	760	726.25	745.25	872.25	360	1003.36	1035.65	1035.36	760	321.25	244.25	315.25	760	997.25	1043.25	1010.25
605.1	2473	3017	2684	365.1	958.574	915.431	1007.57	365.1	1754.07	2329.93	2084.07	766.4	726.375	770.375	880.375	365.1	1019.07	1095.93	1016.07	766.4	335.375	236.375	294.375	766.4	999.375	1050.38	988.375
610.1	2529	2988	2734	370	939.002	893.288	998.717	370	1802.5	2383.79	2084.22	772.7	719.5	757.5	879.5	370	1026.5	1115.79	1046.22	772.7	315.5	233.5	312.5	772.7	985.5	1071.5	981.5
615.1	2519	3038	2693	375.1	936.288	860.002	1048.57	375.1	1766.79	2367.5	2080.07	779	742.125	766.125	872.125	375.1	959.788	1070.5	1050.07	779	329.125	251.125	300.125	779	990.125	1042.12	991.125
620.1	2477	3025	2707	380.1	924.574	889.574	1000.43	380.1	1762.07	2387.07	2089.93	785.4	699.5	747.5	876.5	380.1	997.074	1096.07	1000.93	785.4	357.5	221.5	299.5	785.4	972.5	1028.5	982.5
625.1	2482	3030	2753	385.1	908.145	844.002		385.1	1783.65	2352.5	2070.07	791.7	727.5	766.5	860.5	385.1	946.645	1086.5	995.074	791.7	327.5	207.5	294.5	791.7	977.5	1065.5	953.5
630.1	2486	3053	2608	390	981.145	868.288	942.002	390	1790.65	2384.79	2109.5	798	716.75	753.75	860.75	390	970.645	1022.79	979.502	798	294.75	233.75	307.75	798	946.75	1036.75	961.75
635.1	2472	3043	2656	395.1	909.717	881.574	932.002	395.1	1753.22	2372.07	2043.5	804.4	714.375	735.375	839.375	395.1	989.217	1054.07	1018.5	804.4	329.375	232.375	272.375	804.4	956.375	990.375	945.375
640.1	2501	3046	2684	400	958.288	842.574	952.288	400	1763.79	2379.07	2032.79	810.7	705.625	730.625	867.625	400	980.788	1060.07	1013.79	810.7	313.625	229.625	284.625	810.7	956.625	1032.62	939.625
645.1	2537	3025	2698	405.1	939.86	871.717	958.717	405.1	1791.36	2414.22	2051.22	817	698.625	737.625	858.625	405.1	972.36	1049.22	1007.22	817	311.625	217.625	310.625	817	921.625	1017.62	952.625
650.1	2435	3020	2686	410.1	939.002	831.86	964.288	410.1	1757.5	2329.36	2084.79	823.4	703.25	712.25	845.25	410.1	983.502	1092.36	962.788	823.4	294.25	216.25	276.25	823.4	946.25	968.25	923.25
655.1	2451	3027	2673	415.1	869.574	907.002	976.431	415.1	1796.07	2400.5	2070.93	829.7	697.75	731.75	856.75	415.1	1015.07	1077.5	1001.93	829.7	280.75	212.75	265.75	829.7	899.75	1000.75	944.75
660.1	2504	3044	2737	420.1	948.145	833.431	998.002	420.1	1767.65	2358.93	2021.5	836	704.5	698.5	842.5	420.1	923.645	1092.93	986.502	836	310.5	230.5	281.5	836	908.5	974.5	909.5
665.1	2463	3049	2666	425.1	928.431	849.002	916.86	425.1	1750.93	2381.5	2033.36	842.4	694.375	703.375	859.375	425.1	1009.93	1037.5	1040.36	842.4	297.375	210.375	278.375	842.4	925.375	961.375	903.375
670.1	2489	3048	2734	430.1	917.288	860.288	971.145	430.1	1779.79	2403.79	2054.65	848.7	691.875	727.875	853.875	430.1	1002.79	1035.79	993.645	848.7	303.875	191.875	269.875	848.7	899.875	970.875	918.875
675.1	2524	2972	2702	435.1	912.002	858.431	977.288	435.1	1759.5	2344.93	2043.79	855	691.625	709.625	829.625	435.1	968.502	1055.93	948.788	855	293.625	235.625	301.625	855	902.625	973.625	903.625
680.1	2483	3059	2700	440.1	886.574	836.431	946.574	440.1	1766.07	2344.93	2018.07	861.4	694.625	708.625	827.625	440.1	985.074	1087.93	957.074	861.4	299.625	212.625	277.625	861.4	883.625	939.625	898.625
685.1	2497	3097	2736	445.1	872.002	847.002	909.574	445.1	1750.5	2383.5	2051.07	867.7	689	718	847	445.1	955.502	1070.5	977.074	867.7	308	211	275	867.7	916	959	865
690.1	2484	3000	2681	450.1	883.288	789.288	956.288	450.1	1747.79	2341.79	2033.79	874.1	687.25	697.25	828.25	450.1	947.788	1095.79	1001.79	874.1	298.25	191.25	264.25	874.1	871.25	933.25	886.25
695.1	2488	3039	2696	455.1	867.574	820.717	961.145	455.1	1771.07	2400.22	2024.65	880.4	681.25	708.25	847.25	455.1	968.074	1078.22	983.645	880.4	303.25	211.25	286.25	880.4	858.25	914.25	884.25
700.1	2462	3041	2658	460.1	909.574	790.574	929.145	460.1	1723.07	2378.07	2043.65	886.7	693.375	722.375	818.375	460.1	978.074	1083.07	979.645	886.7	287.375	196.375	264.375	886.7	864.375	953.375	875.375
705.1	2503	3067	2742	465.1	885.717	834.86	925.288	465.1	1716.22	2387.36	2069.79	893.1	699	748	825	465.1	953.217	1076.36	953.788	893.1	283	191	303	893.1	859	916	886
710.1	2485	3101	2724	470.1	815.86	841.574	893.431	470.1	1757.36	2341.07	2036.93	899.4	686.875	710.875	806.875	470.1	937.36	1022.07	990.931	899.4	273.875	194.875	265.875	899.4	840.875	948.875	852.875
715.1	2487	3033	2674	475.1	870.002	820.288	951.145	475.1	1723.5	2373.79	2028.65	905.7	697.125	709.125	815.125	475.1	920.502	1068.79	882.645	905.7	294.125	204.125	276.125	905.7	893.125	940.125	853.125
720.1	2526	3112	2740	480.1	871.431	861.86	911.574	480.1	1737.93	2359.36	2002.07	912.1	687.875	715.875	826.875	480.1	973.931	1010.36	996.074	912.1	290.875	203.875	265.875	912.1	854.875	914.875	870.875
725.1	2500	3023	2716	485.1	861.002	810.574	903.431	485.1	1747.5	2346.07	2014.93	918.4	677.375	708.375	844.375	485.1	936.502	1074.07	999.931	918.4	285.375	190.375	268.375	918.4	840.375	925.375	850.375
730.1	2486	3034	2689	490.1	870.288	776.717	897.431	490.1	1703.79	2340.22	2020.93	924.7	676.125	688.125	817.125	490.1	913.788	1034.22	930.931	924.7	279.125	216.125	258.125	924.7	830.125	919.125	868.125
735.1	2519	3081	2733	495.1	857.431	781.574	900.288	495.1	1720.93	2362.07	1998.79	931.1	668	694	817	495.1	951.931	1078.07	914.788	931.1	297	202	270	931.1	838	903	850
740.1	2501	3046	2705	500.1	812.431	769.431	922.86	500.1	1746.93	2336.93	2000.36	937.4	675.875	676.875	776.875	500.1	941.931	1011.93	933.36	937.4	285.875	195.875	248.875	937.4	836.875	921.875	839.875
745.1	2532	3086	2712	505.1	825.002	830.574	826.86	505.1	1713.5	2346.07	2073.36	943.7	634.25	653.25	800.25	505.1	967.502	1022.07	1004.36	943.7	273.25	195.25	251.25	943.7	852.25	892.25	834.25
750.1	2498	3018	2690	510.1	861.288	773.002	893.288	510.1	1736.79	2327.5	2024.79	950.1	660.375	687.375	784.375	510.1	934.788	1059.5	895.788	950.1	271.375	200.375	250.375	950.1	823.375	907.375	825.375
755.1	2496	3089	2696	515.1	844.717	690.002	870.431	515.1	1742.22	2345.5	2030.93	956.4	645.25	673.25	816.25	515.1	950.217	1069.5	927.931	956.4	274.25	175.25	249.25	956.4	821.25	897.25	793.25
760.1	2496	3065	2694	520.1	832.574	783.288	870.002	520.1	1699.07	2333.79	2017.5	962.7	668.125	695.125	770.125	520.1	958.074	1027.79	932.502	962.7	272.125	179.125	271.125	962.7	784.125	873.125	814.125
765.1	2506	3098	2704	525.1	822.86	800.717	856.288	525.1	1730.36	2340.22	1980.79	969.1	630.75	668.75	802.75	525.1	937.36	1018.22	949.788	969.1	276.75	153.75	258.75	969.1	827.75	883.75	816.75
770.1	2526	3056	2687	530.1	827.574	730.288	855.86	530.1	1733.07	2313.79	2019.36	975.4	630.875	683.875	792.875	530.1	946.074	1007.79	957.36	975.4	281.875	215.875	259.875	975.4	810.875	849.875	817.875
775.1	2507	3053	2700	535.1	780.288	745.431	826.288	535.1	1702.79	2314.93	1975.79	981.7	651.125	683.125	810.125	535.1	906.788	1022.93	940.788	981.7	280.125	191.125	251.125	981.7	812.125	886.125	802.125
780.1	2525	2987	2689	540.1	841.86	754.002	845.002	540.1	1653.36	2339.5	2017.5	988.1	655.875	676.875	792.875	540.1	942.36	994.502	953.502	988.1	300.875	180.875	256.875	988.1	807.875	857.875	809.875
785.1	2537	3020	2664	545.1	874.574	766.86	805.002	545.1	1712.07	2321.36	2027.5	994.4	666.375	660.375	798.375	545.1	977.074	1000.36	969.502	994.4	292.375	172.375	233.375	994.4	804.375	850.375	802.375
790.1	2490	3053	2675	550.1	819.717	747.145	883.717	550.1	1713.22	2314.65	2001.22	1000.7	663.625	665.625	784.625	550.1	897.217	1009.65	950.217	1000.7	273.625	161.625	247.625	1000.7	805.625	855.625	791.625
795.1	2518	2994	2680	555.1	832.574	732.288	851.717	555.1	1676.07	2325.79	2029.22	1007.1	653.625	650.625	795.625	555.1	924.074	1019.79	912.217	1007.1	258.625	183.625	245.625	1007.1	782.625	825.625	797.625
800.1	2513	3095	2680	560.1	825.431	702.574	851.717	560.1	1700.93	2309.07	1974.22	1013.4	660.625	677.625	789.625	560.1	903.931	1022.07	949.217	1013.4	292.625	187.625	264.625	1013.4	791.625	862.625	786.625
805.1	2502	3071	2696	565.1	826.574	708.574	897.717	565.1	1707.07	2338.07	1980.22	1019.7	643.875	666.875	799.875	565.1	932.074	946.074	954.217	1019.7	257.875	168.875	254.875	1019.7	774.875	814.875	784.875
810.1	2499	3066	2668	570.1	814.002	750.288	846.574	570.1	1702.5	2294.79	1997.07	1026.1	635	663	765	570.1	960.502	932.788	926.074	1026.1	287	210	251	1026.1	766	852	775
815.1	2524	3051	2744	575.1	818.002	712.145	836.288	575.1	1724.5	2319.65	1959.79	1032.4	649.75	650.75	773.75	575.1	927.502	976.645	948.788	1032.4	255.75	207.75	248.75	1032.4	781.75	815.75	756.75
820.1	2472	2979	2697	580.1	776.288	750.145	837.288	580.1	1701.79	2319.65	2003.79	1038.7	644.75	635.75	762.75	580.1	912.788	975.645	930.788	1038.7	265.75	175.75	239.75	1038.7	738.75	796.75	763.75
825.1	2501	3051	2664	585.1	738.717	734.288	791.574	585.1	1694.22	2310.79	1965.07	1045.1	600.875	600.875	729.875	585.1	907.217	1032.79	937.074	1045.1	232.875	151.875	231.875	1045.1	739.875	813.875	738.875
830.1	2509	3090	2718	590.1	812.288	703.431	861.86	590.1	1669.79	2347.93	1997.36	1051.4	614.875	594.875	737.875	590.1	889.788	969.931	921.36	1051.4	229.875	154.875	205.875	1051.4	701.875	808.875	746.875
835.1	2445	3063	2712	595.1	823.431	728.145	860.002	595.1	1692.93	2361.65	1957.5	1057.7	617.5	626.5	763.5	595.1	883.931	940.645	929.502	1057.7	250.5	151.5	220.5	1057.7	722.5	773.5	728.5
840.1	2478	3025	2704	600.1	781.002	718.574	793.431	600.1	1671.5	2324.07	2009.93	1064.1	600.625	638.625	746.625	600.1	863.502	973.074	884.931	1064.1	247.625	148.625	218.625	1064.1	703.625	798.625	716.625
845.1	2494	3021	2700	605.1	788.86	714.431	802.574	605.1	1644.36	2315.93	1959.07	1070.4	612.375	590.375	744.375	605.1	928.36	980.931	879.074	1070.4	240.375	151.375	240.375	1070.4	713.375	781.375	731.375
850.1	2495	3053	2662	610.1	724.145	713.431	816.574	610.1	1692.65	2324.93	1995.07	1076.7	601.875	632.875	737.875	610.1	894.645	980.931	939.074	1076.7	237.875	152.875	234.875	1076.7	723.875	776.875	724.875
855.1	2524	3056	2707	615.1	773.288	727.288	807.002	615.1	1683.79	2298.79	2011.5	1083.1	625.25	609.25	763.25	615.1	863.788	996.788	908.502	1083.1	238.25	152.25	239.25	1083.1	719.25	791.25	712.25
860.1	2537	3116	2681	620.1	783.574	721.86	752.717	620.1	1652.07	2273.36	1979.22	1089.4	604.5	617.5	731.5	620.1	863.074	953.36	904.217	1089.4	250.5	132.5	195.5	1089.4	708.5	774.5	710.5
865.1	2486	3098	2689	625.1	736.574	702.86	807.288	625.1	1660.07	2316.36	1989.79	1095.7	630.375	627.375	748.375	625.1	921.074	985.36	889.788	1095.7	282.375	171.375	228.375	1095.7	723.375	776.375	740.375
870.1	2473	3055	2694	630.1	734.288	718.288	844.717	630.1	1654.79	2277.79	1998.22	1102.1	619.375	641.375	763.375	630.1	869.788	983.788	930.217	1102.1	265.375	171.375	263.375	1102.1	734.375	790.375	765.375
875.1	2500	3070	2669	635.1	788.145	688.431	837.717	635.1	1655.65	2323.93	1984.22	1108.4	667	657	768	635.1	908.645	991.931	886.217	1108.4	275	188	266	1108.4	732	790	709
880.1	2480	3016	2653	640.1	789.145	662.002	800.86	640.1	1708.65	2285.5	1987.36	1114.7	656.625	636.625	760.625	640.1	905.645	1025.5	955.36	1114.7	304.625	186.625	284.625	1114.7	740.625	770.625	743.625
885.1	2453	3076	2704	645.1	757.288	714.288	829.002	645.1	1637.79	2294.79	1953.5	1121.1	634.125	652.125	769.125	645.1	859.788	978.788	916.502	1121.1	278.125	195.125	267.125	1121.1	736.125	798.125	724.125
890.1	2466	3030	2673	650.1	743.431	655.86	796.145	650.1	1660.93	2325.36	1966.65	1127.4	618.25	623.25	741.25	650.1	861.931	931.36	901.645	1127.4	266.25	181.25	251.25	1127.4	720.25	769.25	731.25
895.1	2494	2991	2702	655.1	749.145	672.288	757.717	655.1	1655.65	2288.79	1950.22	1133.8	622.875	639.875	754.875	655.1	887.645	931.788	901.217	1133.8	293.875	186.875	247.875	1133.8	688.875	769.875	704.875
900.1	2513	2980	2686	660.1	746.574	686.002	757.717	660.1	1666.07	2329.5	1948.22	1140.1	636.5	626.5	787.5	660.1	832.074	962.502	850.217	1140.1	292.5	177.5	253.5	1140.1	717.5	758.5	723.5
905.1	2492	3048	2677	665.1	754.431	647.002	783.431	665.1	1672.93	2328.5	1942.93	1146.4	619.875	648.875	768.875	665.1	848.931	936.502	888.931	1146.4	274.875	186.875	249.875	1146.4	686.875	750.875	712.875
910.1	2514	3045	2736	670.1	702.431	667.717	767.717	670.1	1646.93	2299.22	1956.22	1152.8	631.25	635.25	758.25	670.1	867.931	946.217	857.217	1152.8	269.25	161.25	245.25	1152.8	706.25	757.25	688.25
915.1	2536	3030	2632	675.1	724.288	666.717	751.431	675.1	1626.79	2340.22	1956.93	1159.1	643.625	604.625	755.625	675.1	883.788	931.217	852.931	1159.1	257.625	164.625	221.625	1159.1	690.625	728.625	705.625
920.1	2512	3047	2690	680.1	739.86	664.717	780.431	680.1	1665.36	2259.22	1924.93	1165.4	593	605	752	680.1	848.36	983.217	915.931	1165.4	270	177	236	1165.4	681	734	674
925.1	2513	3017	2665	685.1	719.86	631.717	756.002	685.1	1634.36	2302.22	1953.5	1171.8	618.125	629.125	760.125	685.1	903.36	944.217	913.502	1171.8	273.125	173.125	226.125	1171.8	692.125	762.125	695.125
930.1	2449	3038	2642	690.1	718.288	627.574	776.86	690.1	1599.79	2279.07	1960.36	1178.1	626.375	613.375	746.375	690.1	898.788	933.074	851.36	1178.1	270.375	163.375	230.375	1178.1	695.375	742.375	699.375
935.1	2505	3114	2660	695.1	723.431	676.288	720.86	695.1	1626.93	2308.79	1941.36	1184.4	619.5	604.5	754.5	695.1	863.931	930.788	877.36	1184.4	271.5	174.5	207.5	1184.4	686.5	736.5	693.5
940.1	2470	2953	2680	700.1	734.002	599.288	773.145	700.1	1650.5	2278.79	1929.65	1190.8	616.25	591.25	737.25	700.1	877.502	941.788	876.645	1190.8	251.25	152.25	217.25	1190.8	655.25	719.25	680.25
945.1	2505	3004	2662	705.1	723.288	629.574	755.145	705.1	1682.79	2277.07	1941.65	1197.1	611.25	604.25	729.25	705.1	808.788	931.074	845.645	1197.1	266.25	136.25	234.25	1197.1	666.25	711.25	683.25
950.1	2471	3003	2691	710.1	721.86	634.86	781.574	710.1	1645.36	2289.36	1947.07	1203.4	601.375	604.375	738.375	710.1	860.36	898.36	862.074	1203.4	260.375	146.375	234.375	1203.4	667.375	692.375	664.375
955.1	2509	3045	2680	715.1	687.288	642.002	732.431	715.1	1634.79	2275.5	1962.93	1209.8	611.375	582.375	723.375	715.1	865.788	958.502	897.931	1209.8	245.375	157.375	219.375	1209.8	670.375	709.375	661.375
960.1	2470	3050	2676	720.1	717.002	627.431	764.288	720.1	1653.5	2247.93	1986.79	1216.1	581.625	600.625	717.625	720.1	870.502	943.931	884.788	1216.1	249.625	177.625	222.625	1216.1	641.625	688.625	665.625
965.1	2531	3034	2662	725.1	728.002	614.574	750.288	725.1	1676.5	2257.07	1931.79	1222.4	573.75	586.75	712.75	725.1	895.502	913.074	894.788	1222.4	241.75	166.75	212.75	1222.4	640.75	685.75	651.75
970.1	2482	3058	2668	730.1	698.717	616.574	758.717	730.1	1645.22	2264.07	1955.22	1228.7	575.75	591.75	723.75	730.1	854.217	904.074	865.217	1228.7	232.75	134.75	223.75	1228.7	629.75	693.75	642.75
975.1	2488	3068	2656	735.1	717.717	644.002	717.431	735.1	1585.22	2290.5	1963.93	1235.1	574.125	602.125	723.125	735.1	854.217	901.502	862.931	1235.1	219.125	133.125	210.125	1235.1	626.125	690.125	622.125
980.1	2491	3080	2690	740.1	683.717	607.717	710.574	740.1	1630.22	2275.22	1923.07	1241.4	575.25	604.25	730.25	740.1	875.217	930.217	827.074	1241.4	251.25	170.25	214.25	1241.4	653.25	680.25	638.25
985.1	2510	3042	2722	745.1	686.717	640.288	672.431	745.1	1580.22	2236.79	1934.93	1247.7	598.25	581.25	726.25	745.1	834.217	908.788	875.931	1247.7	251.25	168.25	223.25	1247.7	640.25	675.25	633.25
990.1	2426	3029	2593	750.1	685.574	621.717	681.86	750.1	1637.07	2274.22	1926.36	1254.1	590.75	581.75	750.75	750.1	838.074	873.217	869.36	1254.1	264.75	161.75	233.75	1254.1	641.75	691.75	636.75
995.1	2466	3057	2666	755.1	679.288	640.717	726.717	755.1	1632.79	2287.22	1910.22	1260.4	595.75	591.75	727.75	755.1	873.788	914.217	830.217	1260.4	242.75	179.75	234.75	1260.4	611.75	707.75	644.75
1000.1	2482	3043	2639	760.1	694.288	632.86	672.574	760.1	1611.79	2256.36	1936.07	1266.8	580	571	692	760.1	804.788	910.36	878.074	1266.8	258	177	234	1266.8	627	660	632
1005.1	2478	3067	2688	765.1	665.574	598.002	715.86	765.1	1627.07	2219.5	1955.36	1273.1	591.75	591.75	709.75	765.1	782.074	890.502	837.36	1273.1	251.75	162.75	248.75	1273.1	619.75	648.75	634.75
1010.1	2484	3080	2649	770.1	713.86	624.145	678.431	770.1	1602.36	2245.65	1931.93	1279.4	586.5	588.5	703.5	770.1	818.36	886.645	841.931	1279.4	252.5	147.5	241.5	1279.4	607.5	656.5	613.5
1015.1	2504	3033	2657	775.1	658.002	630.717	735.574	775.1	1605.5	2264.22	1936.07	1285.8	591.625	588.625	715.625	775.1	753.502	872.217	879.074	1285.8	264.625	190.625	224.625	1285.8	610.625	653.625	642.625
1020.1	2515	3041	2662	780.1	691.431	584.717	721.288	780.1	1592.93	2241.22	1934.79	1292.1	607.25	599.25	711.25	780.1	829.931	899.217	850.788	1292.1	250.25	165.25	230.25	1292.1	623.25	684.25	635.25
1025.1	2503	2995	2641	785.1	684.574	557.431	711.86	785.1	1567.07	2248.93	1899.36	1298.4	593.375	609.375	727.375	785.1	822.074	923.931	865.36	1298.4	255.375	196.375	212.375	1298.4	611.375	682.375	649.375
1030.1	2445	3037	2636	790.1	692.574	545.717	704.574	790.1	1620.07	2246.22	1924.07	1304.8	590.75	594.75	734.75	790.1	825.074	898.217	853.074	1304.8	256.75	170.75	240.75	1304.8	632.75	630.75	597.75
1035.2	2459	3080	2701	795.1	673.002	578.431	700.574	795.1	1603.5	2244.93	1882.07	1311.1	586.25	583.25	690.25	795.1	852.502	868.931	880.074	1311.1	256.25	167.25	223.25	1311.1	624.25	652.25	617.25
1040.1	2498	3035	2633	800.1	680.717	590.431	678.145	800.1	1553.22	2300.93	1894.65	1317.4	595.25	585.25	716.25	800.1	825.217	879.931	872.645	1317.4	240.25	148.25	232.25	1317.4	614.25	664.25	642.25
1045.2	2486	3009	2620	805.1	711.288	588.002	730.431	805.1	1613.79	2237.5	1901.93	1323.8	594.125	569.125	717.125	805.1	822.788	896.502	842.931	1323.8	252.125	165.125	253.125	1323.8	600.125	671.125	633.125
1050.1	2461	3018	2668	810.1	621.717	619.86	648.431	810.1	1565.22	2228.36	1888.93	1330.1	592.375	590.375	704.375	810.1	815.217	898.36	838.931	1330.1	255.375	168.375	247.375	1330.1	610.375	653.375	603.375
1055.2	2467	3058	2582	815.1	671.717	575.86	698.574	815.1	1594.22	2231.36	1922.07	1336.4	586.25	567.25	711.25	815.1	812.217	875.36	855.074	1336.4	285.25	176.25	254.25	1336.4	586.25	646.25	615.25
1060.1	2480	3076	2675	820.1	623.86	549.145	655.717	820.1	1603.36	2222.65	1931.22	1342.8	580	564	684	820.1	803.36	928.645	854.217	1342.8	271	159	226	1342.8	605	656	606
1065.2	2464	3067	2581	825.1	627.002	624.145	715.86	825.1	1551.5	2264.65	1888.36	1349.1	590.125	570.125	696.125	825.1	824.502	876.645	826.36	1349.1	264.125	147.125	229.125	1349.1	592.125	649.125	618.125
1070.1	2468	3047	2656	830.1	639.145	593.574	668.717	830.1	1604.65	2266.07	1876.22	1355.4	560.125	587.125	688.125	830.1	804.645	906.074	860.217	1355.4	252.125	168.125	239.125	1355.4	590.125	647.125	586.125
1075.1	2499	3030	2653	835.1	605.717	562.431	647.574	835.1	1590.22	2223.93	1915.07	1361.8	585.875	573.875	748.875	835.1	808.217	844.931	815.074	1361.8	254.875	146.875	244.875	1361.8	573.875	622.875	604.875
1080.1	2449	3023	2663	840.1	638.717	596.288	652.145	840.1	1583.22	2267.79	1837.65	1368.1	592.625	587.625	690.625	840.1	796.217	888.788	813.645	1368.1	248.625	164.625	254.625	1368.1	619.625	631.625	601.625
1085.1	2452	3026	2623	845.1	628.431	517.288	655.86	845.1	1585.93	2213.79	1896.36	1374.4	602.625	582.625	716.625	845.1	820.931	851.788	805.36	1374.4	251.625	171.625	241.625	1374.4	598.625	657.625	596.625
1090.1	2459	3007	2641	850.1	633.717	537.717	589.431	850.1	1571.22	2234.22	1904.93	1380.8	566.5	595.5	716.5	850.1	779.217	908.217	832.931	1380.8	250.5	195.5	243.5	1380.8	606.5	626.5	583.5
1095.1	2449	3003	2653	855.1	631.431	565.431	660.431	855.1	1557.93	2205.93	1907.93	1387.1	572.125	575.125	666.125	855.1	788.931	852.931	763.931	1387.1	280.125	170.125	211.125	1387.1	587.125	620.125	599.125
1100.1	2467	3057	2717	860.1	614.431	485.574	667.574	860.1	1550.93	2172.07	1898.07	1393.5	620.75	587.75	701.75	860.1	781.931	878.074	846.074	1393.5	250.75	180.75	246.75	1393.5	604.75	627.75	593.75
1105.1	2486	3013	2591	865.1	608.002	530.431	665.145	865.1	1586.5	2213.93	1854.65	1399.8	590.5	567.5	702.5	865.1	797.502	860.931	846.645	1399.8	280.5	159.5	252.5
1110.1	2441	3028	2635	870.1	604.86	528.86	620.574	870.1	1533.36	2224.36	1888.07					870.1	789.36	893.36	851.074
1115.1	2501	3068	2637	875.1	604.86	541.717	623.002	875.1	1561.36	2200.22	1911.5					875.1	744.36	848.217	844.502
1120.2	2489	3046	2667	880.1	644.145	559.574	681.717	880.1	1555.65	2220.07	1891.22					880.1	791.645	838.074	840.217
1125.1	2440	3049	2671	885.1	620.145	515.86	640.145	885.1	1561.65	2216.36	1871.65					885.1	732.645	834.36	827.645
1130.2	2433	2983	2689	890.1	595.574	494.431	646.288	890.1	1534.07	2253.93	1926.79					890.1	800.074	823.931	809.788
1135.2	2486	3039	2715	895.1	632.431	497.574	662.717	895.1	1541.93	2246.07	1859.22					895.1	772.931	875.074	750.217
1140.2	2422	3021	2679	900.1	612.288	547.288	640.574	900.1	1543.79	2222.79	1843.07					900.1	760.788	807.788	790.074
1145.2	2454	3054	2633	905.1	581.288	503.86	676.002	905.1	1530.79	2212.36	1956.5					905.1	791.788	811.36	831.502
1150.2	2457	3011	2638	910.1	627.717	538.574	661.145	910.1	1540.22	2221.07	1883.65					910.1	787.217	847.074	835.645
1155.2	2427	3006	2626	915.1	590.431	493.574	584.145	915.1	1594.93	2209.07	1821.65					915.1	770.931	812.074	771.645
1160.2	2441	3005	2631	920.1	586.574	539.145	637.002	920.1	1512.07	2272.65	1871.5					920.1	771.074	807.645	839.502
1165.2	2444	3054	2605	925.1	580.431	528.431	591.431	925.1	1541.93	2233.93	1844.93					925.1	746.931	836.931	843.931
1170.2	2432	2996	2644	930.1	546.86	519.431	611.145	930.1	1511.36	2226.93	1867.65					930.1	797.36	843.931	790.645
1175.2	2446	2976	2545	935.1	550.717	513.574	623.717	935.1	1550.22	2257.07	1859.22					935.1	790.217	820.074	815.217
1180.2	2463	2984	2615	940.1	551.574	513.717	592.574	940.1	1537.07	2246.22	1895.07					940.1	789.074	833.217	755.074
1185.2	2466	3046	2584	945.1	581.86	455.86	600.288	945.1	1545.36	2212.36	1858.79					945.1	740.36	859.36	794.788
1190.2	2459	2958	2594	950.1	585.431	482.717	621.288	950.1	1540.93	2219.22	1805.79					950.1	766.931	819.217	804.788
1195.2	2454	3015	2617	955.1	531.574	471.574	569.288	955.1	1528.07	2231.07	1865.79					955.1	743.074	814.074	782.788
1200.2	2504	3033	2649	960.1	587.288	488.145	569.002	960.1	1555.79	2237.65	1892.5					960.1	787.788	792.645	814.502
1205.2	2466	3027	2659	965.1	578.86	519.86	583.002	965.1	1502.36	2186.36	1889.5					965.1	824.36	733.36	854.502
1210.2	2446	3023	2684	970.1	580.574	467.431	548.431	970.1	1500.07	2210.93	1825.93					970.1	759.074	814.931	767.931
1215.2	2420	3000	2655	975.1	500.574	451.431	551.145	975.1	1526.07	2165.93	1865.65					975.1	750.074	834.931	779.645
1220.2	2420	3036	2621	980.1	549.145	507.574	559.431	980.1	1528.65	2203.07	1843.93					980.1	731.645	822.074	778.931
1225.2	2463	3035	2585	985.1	529.431	489.145	597.86	985.1	1576.93	2190.65	1860.36					985.1	779.931	806.645	804.36
1230.2	2432	3016	2615	990.1	562.431	425.574	551.574	990.1	1512.93	2192.07	1809.07					990.1	731.931	843.074	789.074
1235.2	2449	3044	2664	995.1	543.574	486.002	590.574	995.1	1495.07	2192.5	1833.07					995.1	729.074	795.502	773.074
1240.2	2402	3017	2619	1000.1	545.717	485.717	565.717	1000.1	1517.22	2172.22	1858.22					1000.1	758.217	820.217	785.217
1245.2	2429	3000	2663	1005.1	558.86	475.145	589.002	1005.1	1545.36	2209.65	1845.5					1005.1	808.36	817.645	788.502
1250.2	2459	3031	2615	1010.1	486.717	488.288	579.431	1010.1	1526.22	2207.79	1851.93					1010.1	744.217	810.788	819.931
1255.2	2487	2991	2618	1015.1	550.574	452.717	567.574	1015.1	1495.07	2169.22	1866.07					1015.1	758.074	739.217	773.074
1260.2	2416	2994	2629	1020.1	487.145	449.574	582.288	1020.1	1486.65	2195.07	1864.79					1020.1	704.645	741.074	791.788
1265.2	2434	3049	2648	1025.1	557.86	459.002	586.145	1025.1	1495.36	2177.5	1805.65					1025.1	720.36	743.502	797.645
1270.2	2414	2983	2612	1030.1	522.431	468.145	533.002	1030.1	1457.93	2174.65	1828.5					1030.1	743.931	768.645	777.502
1275.2	2458	2994	2612	1035.1	521.431	453.145	541.717	1035.1	1473.93	2191.65	1813.22					1035.1	708.931	827.645	786.217
1280.2	2425	3006	2617	1040.1	528.574	481.002	550.717	1040.1	1494.07	2142.5	1819.22					1040.1	734.074	778.502	730.217
1285.2	2420	3029	2635	1045.1	512.145	459.431	517.86	1045.1	1492.65	2196.93	1801.36					1045.1	715.645	798.931	740.36
1290.2	2457	2982	2601	1050.1	455.574	432.145	577.145	1050.1	1489.07	2165.65	1830.65					1050.1	759.074	733.645	753.645
1295.2	2460	2974	2614	1055.1	522.002	463.717	540.288	1055.1	1497.5	2169.22	1852.79					1055.1	798.502	813.217	752.788
1300.2	2476	3012	2619	1060.1	537.717	448.574	536.717	1060.1	1516.22	2169.07	1819.22					1060.1	745.217	790.074	764.217
1305.2	2410	2960	2599	1065.1	460.145	450.288	518.86	1065.1	1473.65	2177.79	1797.36					1065.1	754.645	755.788	752.36
1310.2	2482	2993	2643	1070.1	483.288	399.288	539.431	1070.1	1534.79	2190.79	1820.93					1070.1	734.788	795.788	771.931
1315.2	2436	2992	2625	1075.1	467.717	429.288	513.002	1075.1	1460.22	2168.79	1851.5					1075.1	693.217	801.788	776.502
1320.2	2409	3014	2610	1080.1	528.574	435.002	548.288	1080.1	1440.07	2172.5	1843.79					1080.1	747.074	730.502	738.788
1325.2	2444	3038	2653	1085.1	479.002	426.002	475.86	1085.1	1458.5	2137.5	1812.36					1085.1	706.502	739.502	795.36
1330.2	2430	2997	2633	1090.1	516.145	428.431	545.574	1090.1	1448.65	2170.93	1822.07					1090.1	711.645	772.931	733.074
				1095.1	462.145	406.145	498.717	1095.1	1474.65	2152.65	1814.22					1095.1	708.645	769.645	742.217
				1100.1	508.002	431.431	567.717	1100.1	1412.5	2152.93	1778.22					1100.1	729.502	759.931	729.217
				1105.1	473.431	408.86	551.431	1105.1	1475.93	2165.36	1793.93					1105.1	733.931	763.36	733.931
				1110.1	486.145	436.574	533.717	1110.1	1467.65	2166.07	1793.22					1110.1	656.645	745.074	742.217
				1115.1	515.717	430.574	575.145	1115.1	1441.22	2176.07	1847.65					1115.1	725.217	728.074	754.645
				1120.1	508.574	406.717	468.717	1120.1	1476.07	2150.22	1788.22					1120.1	704.074	770.217	754.217
				1125.1	444.288	380.002	481.145	1125.1	1481.79	2136.5	1815.65					1125.1	698.788	773.502	738.645
				1130.2	453.288	394.431	540.86	1130.2	1437.79	2208.93	1776.36					1130.2	704.788	756.931	744.36
				1135.1	498.288	401.574	495.002	1135.1	1485.79	2214.07	1795.5					1135.1	690.788	765.074	702.502
				1140.2	515.002	443.288	528.574	1140.2	1485.5	2158.79	1786.07					1140.2	684.502	690.788	704.074
				1145.1	466.002	414.145	509.288	1145.1	1451.5	2127.65	1797.79					1145.1	701.502	733.645	680.788
				1150.2	439.431	366.002	526.002	1150.2	1432.93	2134.5	1814.5					1150.2	708.931	742.502	735.502
				1155.1	410.145	384.717	504.717	1155.1	1449.65	2150.22	1781.22					1155.1	702.645	740.217	756.217
				1160.2	464.431	378.717	492.145	1160.2	1437.93	2116.22	1766.65					1160.2	696.931	775.217	737.645
				1165.1	433.86	391.86	456.717	1165.1	1428.36	2173.36	1816.22					1165.1	716.36	752.36	713.217
				1170.2	429.574	360.145	464.717	1170.2	1443.07	2155.65	1828.22					1170.2	711.074	702.645	745.217
				1175.1	457.574	342.288	483.86	1175.1	1417.07	2130.79	1809.36					1175.1	654.074	752.788	716.36
				1180.2	461.717	355.717	505.86	1180.2	1450.22	2179.22	1790.36					1180.2	701.217	734.217	701.36
				1185.2	436.002		495.574	1185.2	1402.5	2154.36	1781.07					1185.2	648.502	754.36	708.074
				1190.2	398.431	421.431	472.145	1190.2	1398.93	2162.93	1768.65					1190.2	689.931	747.931	775.645
				1195.2	441.574	355.002	457.288	1195.2	1410.07	2130.5	1809.79					1195.2	690.074	746.502	746.788
				1200.2	409.288	398.288	527.288	1200.2	1425.79	2122.79	1809.79					1200.2	680.788	711.788	724.788
				1205.2	435.145	377.86	469.431	1205.2	1407.65	2150.36	1763.93					1205.2	672.645	702.36	705.931
				1210.2	412.002	368.574	442.288	1210.2	1410.5	2145.07	1779.79					1210.2	653.502	722.074	721.788
				1215.2	420.717	323.717	502.431	1215.2	1421.22	2159.22	1782.93					1215.2	683.217	701.217	751.931
				1220.2	447.717	398.717	449.86	1220.2	1422.22	2137.22	1787.36					1220.2	671.217	758.217	735.36
				1225.2	396.86	384.431	494.86	1225.2	1417.36	2110.93	1765.36					1225.2	713.36	692.931	707.36
				1230.2	442.145	394.717	429.288	1230.2	1394.65	2146.22	1749.79					1230.2	665.645	740.217	731.788
				1235.2	404.288	351.145	440.431	1235.2	1398.79	2127.65	1746.93					1235.2	663.788	732.645	707.931
				1240.2	413.717	370.717	419.431	1240.2	1418.22	2098.22	1780.93					1240.2	670.217	685.217	719.931
				1245.2	426.86	366.145	448.145	1245.2	1406.36	2128.65	1780.65					1245.2	658.36	740.645	710.645
				1250.2	382.431	343.86	475.431	1250.2	1398.93	2144.36	1774.93					1250.2	682.931	686.36	726.931
				1255.2	394.002	319.002	425.288	1255.2	1442.5	2114.5	1729.79					1255.2	676.502	692.502	681.788
				1260.2	398.288	323.574	444.717	1260.2	1424.79	2101.07	1707.22					1260.2	684.788	709.074	705.217
				1265.2	401.86	289.288	451.574	1265.2	1426.36	2120.79	1763.07					1265.2	644.36	715.788	727.074
				1270.2	411.574	334.002	460.145	1270.2	1453.07	2147.5	1782.65					1270.2	659.074	682.502	710.645
				1275.2	386.717	382.717	415.86	1275.2	1443.22	2117.22	1782.36					1275.2	632.217	706.217	712.36
				1280.2	415.717	378.145	453.431	1280.2	1395.22	2131.65	1750.93					1280.2	662.217	715.645	741.931
				1285.2	377.431	348.717	484.002	1285.2	1424.93	2098.22	1774.5					1285.2	679.931	685.217	720.502
				1290.2	419.717	319.717	401.288	1290.2	1431.22	2108.22	1727.79					1290.2	668.217	734.217	735.788
				1295.2	363.145	321.86	433.431	1295.2	1378.65	2085.36	1763.93					1295.2	697.645	668.36	676.931
				1300.2	345.717	338.86	424.717	1300.2	1388.22	2130.36	1728.22					1300.2	689.217	699.36	671.217
				1305.2	344.145	335.574	417.145	1305.2	1381.65	2111.07	1721.65					1305.2	649.645	631.074	728.645
				1310.2	380.86	319.145	438.288	1310.2	1363.36	2113.65	1738.79					1310.2	641.36	674.645	662.788
				1315.2	407.002	303.288	413.717	1315.2	1412.5	2137.79	1732.22					1315.2	664.502	693.788	639.217
				1320.2	357.574	355.288	409.574	1320.2	1383.07	2074.79	1743.07					1320.2	639.074	664.788	710.074
				1325.2	317.288	364.431	391.431	1325.2	1428.79	2109.93	1731.93					1325.2	615.788	682.931	691.931
				1330.2	364.002	302.288	423.574	1330.2	1394.5	2077.79	1741.07					1330.2	645.502	692.788	674.074
				1335.2	380.717	312.431	428.288	1335.2	1374.22	2131.93	1716.79					1335.2	668.217	677.931	676.788
				1340.2	406.145	304.86	416.002	1340.2	1394.65	2117.36	1751.5					1340.2	633.645	707.36	685.502
				1345.2	360.717	315.86	371.717	1345.2	1362.22	2084.36	1727.22					1345.2	650.217	614.36	684.217
				1350.2	411.717	252.288	384.574	1350.2	1355.22	2144.79	1738.07					1350.2	620.217	686.788	674.074
				1355.2	356.86	280.431	409.717	1355.2	1341.36	2063.93	1712.22					1355.2	665.36	694.931	658.217
				1360.2	340.86	305.431	353.717	1360.2	1318.36	2114.93	1775.22					1360.2	647.36	685.931	697.217
				1365.2	345.574	347.145	455.145	1365.2	1356.07	2111.65	1715.65					1365.2	679.074	665.645	692.645
				1370.2	356.145	294.431	367.002	1370.2	1374.65	2063.93	1673.5
				1375.2	346.288	298.288	389.86	1375.2	1370.79	2071.79	1732.36
				1380.2	352.288	230.717	387.86	1380.2	1364.79	2080.22	1745.36
				1385.2	370.431	315.574	400.002	1385.2	1345.93	2107.07	1710.5
				1390.2	322.288	271.145	364.431	1390.2	1378.79	2070.65	1722.93
								1395.2	1346.93	2069.36	1662.5

## Sheet: Fig 1G
wild-type	[G203R]	[A227V]	[Q233P]	[S47G]	[L199P]	[R209C]	[C215Y]	[Y231C]	[E246K]	[E237K]	[Q205L]
16.9992	1.00476	1.34028	6.75	3.9744	61.596	1.566	33.8544	1.0422	2.9232	4.9284	0.075744
18.8784	0.67716	1.45872	6.5376	4.0788	65.556	1.82052	39.528	1.65384	2.89692	8.4708	0.099396
18.8676	0.71496	1.30392	8.1324	3.672	68.004	1.47528	34.0848	1.1772	2.85444	6.1128	0.096156

## Sheet: Fig 2B
wild-type	[G40R]	[G45E]	[S47G]	[D174G]	[L199P]	[G203R]	[R209C]	[C215Y]	[A227V]	[Y231C]	[Q233P]	[E237K]	[E246K]	[N270H]	[F275S]	[I279N]
1.0101	0.98224	0.912239	1.32758	1.2288	1.27495	3.01998	2.90756	1.44571	1.17168	0.987861	1.51436	1.8806	1.61541	1.08267	0.966547	1.04715
1.86531	0.95856	0.651042	1.51162	1.00261	1.24039	2.07535	2.83224	1.91269	1.30763	1.13569	1.16919	2.12082	2.51639	1.40378	0.71036	1.34075
1.3793	0.755838	1.24384	2.94481	1.13221	1.29219	1.66456	2.25728	2.45042	1.64409	1.19189	1.59732	2.17088	2.18789	1.33508	1.0572	1.04764
1.35169	0.852726	1.05743	2.03683	1.05723	1.16545	1.50598	2.01133	2.05254	1.28849	0.997256	1.62072	2.57015	1.96558	1.2472	1.10821	1.1344
2.37336	1.096	1.17061	1.16917	1.15598	0.977652	1.38931	1.96255	1.96862	0.929666	1.19943	1.59938	2.31619	2.07498	1.13182	1.20374	1.14029
3.7281	0.905549	0.560825	1.34272	1.24269	0.832846	1.32048	2.43005	1.54506	1.31862	1.22344	1.63036	1.7936	2.11032	1.08316	0.865659	1.31371
2.08998	1.0683	1.12185	1.27012	1.32389	1.0029	1.62943	1.68809	1.47452	1.11958	1.31895	1.34559	2.03023	1.26662	1.45488	1.11923	1.1324
1.83912	1.02963	1.34741	1.40008	1.33332	1.04649	1.40125	1.86126	2.6759	1.34904	1.16514	1.47982	1.70568	1.46979	1.16138	1.02869	1.15826
1.73346	0.965519	1.04044	1.72314	1.08828	1.01203	1.19193	2.70401	1.76847	0.971441	0.873756	1.1851	1.57188	1.49941	1.23266	1.13526	1.0986
1.85447	1.07119		1.22581	1.27065	1.20378		3.48675	1.97634	1.35641	1.07089	1.53214	1.75333	3.02007	1.08766	0.85165	1.47957

## Sheet: Fig 2C
wild-type	[G40R]	[G45E]	[S47G]	[D174G]	[L199P]	[G203R]	[R209C]	[C215Y]	[A227V]	[Y231C]	[Q233P]	[E237K]	[E246K]	[N270H]	[F275S]	[I279N]
2.34468	3.60497	3.91404	3.60635	3.86474	3.79564	2.24219	1.0724	3.01374	5.01572	3.18655	4.16817	1.21177	2.48568	3.14529	2.9735	3.23584
2.47583	3.54843	3.95903	2.38901	3.841	3.77587	2.3138	1.35571	3.47834	3.85105	3.22747	3.40795	1.42992	1.16762	3.04248	4.02868	3.56212
1.95409	3.25588	3.22492	2.34271	3.75306	3.35414	2.73433	1.15117	3.17589	3.50061	3.96743	3.1681	1.70766	1.13508	3.15552	2.9266	2.71013
2.27876	3.77486	3.70891	1.48245	2.99195	3.66208	1.74655	3.54715	3.0655	3.2865	3.61605	3.65253	1.39017	1.47492	3.50933	3.09173	2.8966
1.99122	2.85412	3.80882	2.94861	3.33915	3.21664	2.1256	2.2718	1.66417	4.74588	3.66786	3.04855	1.43695	2.12029	3.84706	2.41532	2.91894
2.34358	2.70656	3.87773	2.64791	3.95747	3.82155	2.29933	2.04522	1.59762	3.38227	3.68889	3.21044	1.5433	1.50458	2.8962	2.60942	3.03463
1.81024	3.47587	3.52169	2.81133	3.10036	3.20862	2.4775	2.29636	3.29811	2.96835	3.20351	3.47115	1.32189	1.37602	3.18684	2.9544	3.26809
1.91278	3.16469	4.59988	3.55366	3.7992	3.44953	2.99373	3.3576	3.3301	3.37624	3.12973	3.51242	1.32974	2.5137	2.79401	2.98489	3.24444
1.37934	3.09921	5.04219	2.60991	3.31606	3.21742	2.95606	2.44931	3.2401	3.94019	4.10655	4.47378	1.74915	2.73803	2.27242	3.49823	2.52191
2.0576	3.33697		3.55327	3.01079	3.31759		1.92547	3.43851	2.91163	3.82912	4.41941	1.74712	1.9831	3.04665	3.24357	3.06808

## Sheet: Fig 2D
DEE17	NEDIM
0.98224	2.90756
0.95856	2.83224
0.755838	2.25728
0.852726	2.01133
1.096	1.96255
0.905549	2.43005
1.0683	1.68809
1.02963	1.86126
0.965519	2.70401
1.07119	3.48675
0.912239	1.44571
0.651042	1.91269
1.24384	2.45042
1.05743	2.05254
1.17061	1.96862
0.560825	1.54506
1.12185	1.47452
1.34741	2.6759
1.04044	1.76847
1.32758	1.97634
1.51162	1.51436
2.94481	1.16919
2.03683	1.59732
1.16917	1.62072
1.34272	1.59938
1.27012	1.63036
1.40008	1.34559
1.72314	1.47982
1.22581	1.1851
1.2288	1.53214
1.00261	1.8806
1.13221	2.12082
1.05723	2.17088
1.15598	2.57015
1.24269	2.31619
1.32389	1.7936
1.33332	2.03023
1.08828	1.70568
1.27065	1.57188
1.27495	1.75333
1.24039	1.61541
1.29219	2.51639
1.16545	2.18789
0.977652	1.96558
0.832846	2.07498
1.0029	2.11032
1.04649	1.26662
1.01203	1.46979
1.20378	1.49941
3.01998	3.02007
2.07535
1.66456
1.50598
1.38931
1.32048
1.62943
1.40125
1.19193
1.17168
1.30763
1.64409
1.28849
0.929666
1.31862
1.11958
1.34904
0.971441
1.35641
0.987861
1.13569
1.19189
0.997256
1.19943
1.22344
1.31895
1.16514
0.873756
1.07089
1.08267
1.40378
1.33508
1.2472
1.13182
1.08316
1.45488
1.16138
1.23266
1.08766
0.966547
0.71036
1.0572
1.10821
1.20374
0.865659
1.11923
1.02869
1.13526
0.85165
1.04715
1.34075
1.04764
1.1344
1.14029
1.31371
1.1324
1.15826
1.0986
1.47957

## Sheet: Fig 2E
DEE17	NEDIM
3.60497	1.0724
3.54843	1.35571
3.25588	1.15117
3.77486	3.54715
2.85412	2.2718
2.70656	2.04522
3.47587	2.29636
3.16469	3.3576
3.09921	2.44931
3.33697	1.92547
3.91404	3.01374
3.95903	3.47834
3.22492	3.17589
3.70891	3.0655
3.80882	1.66417
3.87773	1.59762
3.52169	3.29811
4.59988	3.3301
5.04219	3.2401
3.60635	3.43851
2.38901	4.16817
2.34271	3.40795
1.48245	3.1681
2.94861	3.65253
2.64791	3.04855
2.81133	3.21044
3.55366	3.47115
2.60991	3.51242
3.55327	4.47378
3.86474	4.41941
3.841	1.21177
3.75306	1.42992
2.99195	1.70766
3.33915	1.39017
3.95747	1.43695
3.10036	1.5433
3.7992	1.32189
3.31606	1.32974
3.01079	1.74915
3.79564	1.74712
3.77587	2.48568
3.35414	1.16762
3.66208	1.13508
3.21664	1.47492
3.82155	2.12029
3.20862	1.50458
3.44953	1.37602
3.21742	2.5137
3.31759	2.73803
2.24219	1.9831
2.3138
2.73433
1.74655
2.1256
2.29933
2.4775
2.99373
2.95606
5.01572
3.85105
3.50061
3.2865
4.74588
3.38227
2.96835
3.37624
3.94019
2.91163
3.18655
3.22747
3.96743
3.61605
3.66786
3.68889
3.20351
3.12973
4.10655
3.82912
3.14529
3.04248
3.15552
3.50933
3.84706
2.8962
3.18684
2.79401
2.27242
3.04665
2.9735
4.02868
2.9266
3.09173
2.41532
2.60942
2.9544
2.98489
3.49823
3.24357
3.23584
3.56212
2.71013
2.8966
2.91894
3.03463
3.26809
3.24444
2.52191
3.06808

## Sheet: Fig 2F
	PM / Total		Diease onset (days)
	Mean	SEM	Mean	SEM
[G40R]	0.9686	0.03389	52	22
[G45E]	1.012	0.08741	4
[S47G]	1.595	0.1712	120
[D174G]	1.184	0.03597	29
[L199P]	1.105	0.04812	3
[G203R]	1.689	0.1869	65	29
[R209C]	2.414	0.1788	305	81
[C215Y]	1.927	0.1275	2400	982
[A227V]	1.246	0.06575	31	30
[Y231C]	1.116	0.0421	23	19
[Q233P]	1.467	0.05521	720
[E237K]	1.991	0.09756	666	316
[E246K]	1.973	0.169	278	109
[N270H]	1.222	0.04338	90
[F275S]	1.005	0.04884	3
[I279N]	1.189	0.04482	2	1

[truncated: 47 more sheets: Fig 2H, Fig 2I, Fig 3B, Fig 3C, Fig 3E, Fig 3F, Fig 3G, Fig 3H, Fig 4B, Fig 4C, Fig 4F, Fig 4G, Fig 4I, Fig 4J, Fig 5D, Fig 5E, Fig 5F, Fig 6B, Fig 6D, Fig 7D …]
